# Supplementary material for: Microbial gut diversity in four grasshopper species and its correlation with cellulose digestibility
Source: Front Microbiol. 2022 Nov 10;13:1002532. doi: 10.3389/fmicb.2022.1002532 (PMC9684308; doi:10.3389/fmicb.2022.1002532)
Supplement: Supplementary file 1 [file Data_Sheet_1.zip]

Archive with 11 entries (11 files):
- Supplementary material/S1 The barcode information .xlsx
- Supplementary material/S10 Spearman correlation_coefficient_table.xls
- Supplementary material/S11 Spearman filter_abund_tab.xls
- Supplementary material/S2 The metadata file sample_information.xlsx
- Supplementary material/S3 All sample rarefaction curve data.xls
- Supplementary material/S4 All sample OTU data.xlsx
- Supplementary material/S5 All sample Shannon curve date.xls
- Supplementary material/S6 Oxya chinensis OTU Veen data.xls
- Supplementary material/S7 Line Discriminant Analysis Effect Size (LEfSe).xls
- Supplementary material/S8 LEfSe analysis data.xlsx
- Supplementary material/S9 Functional prediction of Clusters of Orthologous Groups of proteins (COG).xlsx
