# Supplementary material for: Microbial gut diversity in four grasshopper species and its correlation with cellulose digestibility
Source: Front Microbiol. 2022 Nov 10;13:1002532. doi: 10.3389/fmicb.2022.1002532 (PMC9684308; doi:10.3389/fmicb.2022.1002532)
Supplement: Supplementary file 1 [file Data_Sheet_1.zip › Supplementary material/S1 The barcode information .xlsx]

## Sheet: Sheet1
PM	PM1	CTCTCATGAGTCAGTC;AGTAGCTGAGTCAGTC
	PM2	GACTGACTCAGCTACT;TAGTCTATATCGCTAC
	PM3	GTAGCGATATAGACTA;GCGACTACGCGAGTAC
OCc	OC1	GTATCACTACACAGTA;ATACTACGAGAGCTCG
	OC2	CAGCGTCAGCTACGCT;CAGACACAGAGTCAGC
	OC3	GCTGACTCTGTGTCTG;AGCTACTACATAGCGC
OCb	OC4	GTACTCGCGTAGTCGC;TATGTCTGAGCAGAGC
	OC5	GCTCTGCTCAGACATA;TAGCTGAGCTGCATCT
	OC6	AGATGCAGCTCAGCTA;TCAGCTCTGCTGTCTG
GM	GM1	ATCACAGAGTCACTAG;GTCGAGACGCAGAGAC
	GM2	GTGCACAGAGCGCTAG;TATGTACGCGCTGAGT
	GM3	GTCATGCATGTGACAT;CGTGTCAGACTCAGAT
CA	CA1	GTCACGAGAGCTGTAT;GCGATGCGTGCGCACA
	CA2	GTCTCTGCGTCTCGAC;TGTCTAGTCTGCATGC
	CA3	ACTCAGCGCGTACATA;TACATGATAGACGACA
