# Supplementary material for: Microbial gut diversity in four grasshopper species and its correlation with cellulose digestibility
Source: Front Microbiol. 2022 Nov 10;13:1002532. doi: 10.3389/fmicb.2022.1002532 (PMC9684308; doi:10.3389/fmicb.2022.1002532)
Supplement: Supplementary file 1 [file Data_Sheet_1.zip › Supplementary material/S10 Spearman correlation_coefficient_table.xls]

genus	CD	HD
Acinetobacter	-0.7666600185857219	0.18548226256106173
Bacteroides	-0.22085373283695453	-0.09093977234462833
Bifidobacterium	-0.42008402520840293	0.0
Candidatus_Udaeobacter	0.03688555567816588	-0.4241838902989076
Citrobacter	-0.5393885541690552	0.0778498944161523
Enterobacter	0.054603247242463404	0.2457146125910853
Enterococcus	-0.7174978008561936	0.32020563013416903
Escherichia-Shigella	-0.3646094069901151	0.056093754921556174
Helicobacter	-0.34320127454008437	-0.3136149577693874
Lactobacillus	-0.36666666666666675	-0.1444444444444445
Lactococcus	-0.1480872194397731	-0.13624024188459125
Mycoplasma	-0.2990284090483536	-0.35653387232688305
Pantoea	0.6567729299663281	-0.70129990826913
RB41	0.03688555567816588	-0.4241838902989076
Serratia	-0.535865089758897	0.0
Spiroplasma	0.2520504151250418	0.16803361008336118
Terrimonas	0.046880723093849545	-0.2656574308651474
uncultured_bacterium_c_Deltaproteobacteria	0.3779644730092272	-0.3779644730092272
uncultured_bacterium_f_Muribaculaceae	-0.13258610570414517	0.015598365376958256
uncultured_bacterium_o_Rokubacteriales	0.3779644730092272	-0.3779644730092272
