# Supplementary material for: Microbial gut diversity in four grasshopper species and its correlation with cellulose digestibility
Source: Front Microbiol. 2022 Nov 10;13:1002532. doi: 10.3389/fmicb.2022.1002532 (PMC9684308; doi:10.3389/fmicb.2022.1002532)
Supplement: Supplementary file 1 [file Data_Sheet_1.zip › Supplementary material/S11 Spearman filter_abund_tab.xls]

genus	CA1	CA2	CA3	GM1	GM2	GM3	OC1	OC2	OC3	OC4	OC5	OC6	PM1	PM2	PM3
Acinetobacter	0.0	0.0645802285147	0.000993541977149	0.0	0.0	0.0	0.0	0.000993541977149	0.0	0.0019870839543	0.000993541977149	0.00248385494287	0.0	0.0	0.0
Bacteroides	0.0	0.0	0.0	0.0	0.0	0.0	0.377545951316	0.0	0.375558867362	0.0	0.332339791356	0.290611028316	0.000993541977149	0.0	0.0
Bifidobacterium	0.0	0.0	0.0	0.0	0.0	0.0	0.0720317933433	0.0	0.000993541977149	0.0	0.00248385494287	0.00149031296572	0.0	0.0	0.0
Candidatus_Udaeobacter	0.0	0.0	0.0	0.0	0.0	0.0	0.0	0.0	0.0	0.0	0.000993541977149	0.0	0.114257327372	0.0	0.0
Citrobacter	0.0	0.157973174367	0.000496770988574	0.0	0.0	0.0	0.332836562345	0.0471932439146	0.474913065077	0.0193740685544	0.386984600099	0.371584699454	0.0	0.00149031296572	0.000496770988574
Enterobacter	0.998012916046	0.641331346249	0.988574267263	0.987580725286	0.895181321411	0.981122702434	0.0	0.600596125186	0.0019870839543	0.7819175360160001	0.14008941877800002	0.053154495777400015	0.0019870839543	0.861897665176	0.642821659215
Enterococcus	0.0	0.0193740685544	0.00149031296572	0.0	0.0	0.0	0.000993541977149	0.00298062593145	0.0	0.00149031296572	0.00347739692002	0.000993541977149	0.0	0.0	0.0
Escherichia-Shigella	0.0	0.0	0.0	0.0	0.0	0.0	0.0362642821659	0.0	0.045702930948800013	0.0	0.0332836562345	0.0332836562345	0.0	0.0	0.0
Helicobacter	0.0	0.0	0.0	0.0	0.0	0.0	0.0	0.111276701441	0.050173869846	0.108792846498	0.0422255340288	0.106308991555	0.0	0.0223546944858	0.00844510680576
Lactobacillus	0.0	0.00943864878291	0.0	0.0	0.0	0.0	0.0983606557377	0.053651266766	0.0322901142573	0.029309488325900006	0.032786885245900003	0.0591157476403	0.00298062593145	0.00695479384004	0.0139095876801
Lactococcus	0.0	0.0491803278689	0.0	0.0	0.0	0.0	0.0	0.00695479384004	0.000993541977149	0.00248385494287	0.0	0.0158966716344	0.0	0.00844510680576	0.00248385494287
Mycoplasma	0.0	0.0	0.0	0.0	0.0	0.0	0.000496770988574	0.0377545951316	0.00993541977149	0.0342771982116	0.0124192747144	0.030303030303	0.0	0.0168902136115	0.0019870839543
Pantoea	0.0	0.0	0.0	0.000496770988574	0.0019870839543	0.00149031296572	0.0	0.00347739692002	0.00149031296572	0.0019870839543	0.0	0.000993541977149	0.593144560358	0.0779930452062	0.328365623448
RB41	0.0	0.0	0.0	0.0	0.0	0.0	0.0	0.0	0.0	0.0	0.000496770988574	0.0	0.0253353204173	0.0	0.0
Serratia	0.0	0.0188772975658	0.0	0.0	0.0	0.00298062593145	0.0	0.00645802285147	0.000993541977149	0.00745156482861	0.00298062593145	0.00695479384004	0.0	0.000993541977149	0.0
Spiroplasma	0.0	0.0	0.000496770988574	0.00546448087432	0.0928961748634	0.0019870839543	0.0	0.0	0.0	0.0	0.0	0.0	0.0	0.0	0.0
Terrimonas	0.0	0.0	0.0	0.0	0.0	0.0	0.0	0.000496770988574	0.0	0.000496770988574	0.0	0.0	0.0273224043716	0.0	0.0
uncultured_bacterium_c_Deltaproteobacteria	0.0	0.0	0.0	0.0	0.0	0.0	0.0	0.0	0.0	0.0	0.0	0.0	0.0367610531545	0.0	0.0
uncultured_bacterium_f_Muribaculaceae	0.0	0.0	0.0	0.0	0.000496770988574	0.0	0.07451564828610001	0.0	0.0	0.0	0.0	0.000993541977149	0.0	0.0	0.0
uncultured_bacterium_o_Rokubacteriales	0.0	0.0	0.0	0.0	0.0	0.0	0.0	0.0	0.0	0.0	0.0	0.0	0.0258320914059	0.0	0.0
