# Supplementary material for: Microbial gut diversity in four grasshopper species and its correlation with cellulose digestibility
Source: Front Microbiol. 2022 Nov 10;13:1002532. doi: 10.3389/fmicb.2022.1002532 (PMC9684308; doi:10.3389/fmicb.2022.1002532)
Supplement: Supplementary file 1 [file Data_Sheet_1.zip › Supplementary material/S2 The metadata file sample_information.xlsx]

## Sheet: S9 The metadata file sample_inf
Species	Abbreviations in article	Group names in article	Data sample IDs in the NCBI	Sequenced Region
Pararcyptera microptera meridionalis (Ikonnikov, 1911)	PM	PM1	PM1	16s:Bacteria
		PM2	PM2	16s:Bacteria
		PM3	PM3	16s:Bacteria
Oxya chinensis (Thunberg, 1815) (collected in Baoding)	OCb	OC4	OCb4	16s:Bacteria
		OC5	OCb5	16s:Bacteria
		OC6	OCb6	16s:Bacteria
Oxya chinensis(Thunberg, 1815) (collected in Chengde)	OCc	OC1	OCc1	16s:Bacteria
		OC2	OCc2	16s:Bacteria
		OC3	OCc3	16s:Bacteria
Gastrimargus marmoratus (Thunberg, 1815)	GM	GM1	GM1	16s:Bacteria
		GM2	GM2	16s:Bacteria
		GM3	GM3	16s:Bacteria
Calliptamus abbreviatus Ikonnikov, 1913	CA	CA1	CA1	16s:Bacteria
		CA2	CA2	16s:Bacteria
		CA3	CA3	16s:Bacteria
