# Supplementary material for: Microbial gut diversity in four grasshopper species and its correlation with cellulose digestibility
Source: Front Microbiol. 2022 Nov 10;13:1002532. doi: 10.3389/fmicb.2022.1002532 (PMC9684308; doi:10.3389/fmicb.2022.1002532)
Supplement: Supplementary file 1 [file Data_Sheet_1.zip › Supplementary material/S3 All sample rarefaction curve data.xls]

sample	numsampled	Value
CA1	0	0
CA1	125	1.274000
CA1	250	1.492000
CA1	375	1.746000
CA1	500	1.976000
CA1	625	2.188000
CA1	750	2.408000
CA1	875	2.620000
CA1	1000	2.818000
CA1	1125	3.022000
CA1	1250	3.208000
CA1	1375	3.320000
CA1	1500	3.458000
CA1	1625	3.598000
CA1	1750	3.746000
CA1	1875	3.874000
CA1	2000	3.990000
CA2	0	0
CA2	125	11.602000
CA2	250	14.938000
CA2	375	16.830000
CA2	500	18.284000
CA2	625	19.426000
CA2	750	20.338000
CA2	875	21.152000
CA2	1000	21.854000
CA2	1125	22.520000
CA2	1250	23.142000
CA2	1375	23.676000
CA2	1500	24.214000
CA2	1625	24.714000
CA2	1750	25.208000
CA2	1875	25.600000
CA2	2000	25.972000
CA3	0	0
CA3	125	3.390000
CA3	250	4.504000
CA3	375	5.386000
CA3	500	6.154000
CA3	625	6.982000
CA3	750	7.614000
CA3	875	8.236000
CA3	1000	8.820000
CA3	1125	9.398000
CA3	1250	9.850000
CA3	1375	10.434000
CA3	1500	10.920000
CA3	1625	11.466000
CA3	1750	11.948000
CA3	1875	12.434000
CA3	2000	12.950000
GM1	0	0
GM1	125	2.360000
GM1	250	3.348000
GM1	375	4.132000
GM1	500	4.782000
GM1	625	5.334000
GM1	750	5.848000
GM1	875	6.318000
GM1	1000	6.702000
GM1	1125	7.064000
GM1	1250	7.440000
GM1	1375	7.742000
GM1	1500	8.062000
GM1	1625	8.346000
GM1	1750	8.602000
GM1	1875	8.796000
GM1	2000	8.994000
GM2	0	0
GM2	125	3.238000
GM2	250	3.946000
GM2	375	4.474000
GM2	500	4.894000
GM2	625	5.274000
GM2	750	5.618000
GM2	875	5.896000
GM2	1000	6.110000
GM2	1125	6.314000
GM2	1250	6.466000
GM2	1375	6.586000
GM2	1500	6.666000
GM2	1625	6.766000
GM2	1750	6.854000
GM2	1875	6.918000
GM2	2000	6.996000
GM3	0	0
GM3	125	2.994000
GM3	250	4.428000
GM3	375	5.490000
GM3	500	6.402000
GM3	625	7.238000
GM3	750	7.898000
GM3	875	8.506000
GM3	1000	9.054000
GM3	1125	9.508000
GM3	1250	9.914000
GM3	1375	10.296000
GM3	1500	10.660000
GM3	1625	11.022000
GM3	1750	11.374000
GM3	1875	11.690000
GM3	2000	11.980000
OC1	0	0
OC1	125	12.636000
OC1	250	14.208000
OC1	375	15.352000
OC1	500	16.234000
OC1	625	16.896000
OC1	750	17.458000
OC1	875	17.892000
OC1	1000	18.244000
OC1	1125	18.594000
OC1	1250	18.848000
OC1	1375	19.112000
OC1	1500	19.300000
OC1	1625	19.498000
OC1	1750	19.672000
OC1	1875	19.820000
OC1	2000	19.990000
OC2	0	0
OC2	125	23.096000
OC2	250	35.772000
OC2	375	44.608000
OC2	500	51.398000
OC2	625	56.888000
OC2	750	61.078000
OC2	875	64.472000
OC2	1000	67.244000
OC2	1125	69.428000
OC2	1250	71.222000
OC2	1375	72.604000
OC2	1500	73.798000
OC2	1625	74.880000
OC2	1750	75.746000
OC2	1875	76.428000
OC2	2000	76.946000
OC3	0	0
OC3	125	12.636000
OC3	250	15.538000
OC3	375	17.672000
OC3	500	19.326000
OC3	625	20.734000
OC3	750	22.026000
OC3	875	23.162000
OC3	1000	24.256000
OC3	1125	25.292000
OC3	1250	26.286000
OC3	1375	27.202000
OC3	1500	28.028000
OC3	1625	28.832000
OC3	1750	29.588000
OC3	1875	30.254000
OC3	2000	30.942000
OC4	0	0
OC4	125	9.196000
OC4	250	12.852000
OC4	375	15.548000
OC4	500	17.730000
OC4	625	19.774000
OC4	750	21.454000
OC4	875	23.004000
OC4	1000	24.488000
OC4	1125	25.868000
OC4	1250	27.026000
OC4	1375	28.270000
OC4	1500	29.270000
OC4	1625	30.330000
OC4	1750	31.212000
OC4	1875	32.094000
OC4	2000	32.924000
OC5	0	0
OC5	125	15.290000
OC5	250	18.878000
OC5	375	21.636000
OC5	500	23.876000
OC5	625	25.872000
OC5	750	27.718000
OC5	875	29.324000
OC5	1000	30.746000
OC5	1125	32.166000
OC5	1250	33.464000
OC5	1375	34.720000
OC5	1500	35.844000
OC5	1625	36.876000
OC5	1750	37.900000
OC5	1875	38.910000
OC5	2000	39.908000
OC6	0	0
OC6	125	20.412000
OC6	250	26.638000
OC6	375	31.338000
OC6	500	35.158000
OC6	625	38.478000
OC6	750	41.322000
OC6	875	43.788000
OC6	1000	45.972000
OC6	1125	47.846000
OC6	1250	49.518000
OC6	1375	51.186000
OC6	1500	52.554000
OC6	1625	53.826000
OC6	1750	54.998000
OC6	1875	55.992000
OC6	2000	56.912000
PM1	0	0
PM1	125	26.506000
PM1	250	36.322000
PM1	375	41.592000
PM1	500	44.600000
PM1	625	46.402000
PM1	750	47.624000
PM1	875	48.464000
PM1	1000	49.128000
PM1	1125	49.656000
PM1	1250	50.072000
PM1	1375	50.470000
PM1	1500	50.830000
PM1	1625	51.178000
PM1	1750	51.442000
PM1	1875	51.700000
PM1	2000	51.974000
PM2	0	0
PM2	125	5.894000
PM2	250	7.584000
PM2	375	8.718000
PM2	500	9.696000
PM2	625	10.632000
PM2	750	11.474000
PM2	875	12.298000
PM2	1000	13.054000
PM2	1125	13.692000
PM2	1250	14.336000
PM2	1375	14.992000
PM2	1500	15.642000
PM2	1625	16.272000
PM2	1750	16.860000
PM2	1875	17.448000
PM2	2000	17.952000
PM3	0	0
PM3	125	4.718000
PM3	250	6.412000
PM3	375	7.490000
PM3	500	8.282000
PM3	625	8.924000
PM3	750	9.486000
PM3	875	9.928000
PM3	1000	10.252000
PM3	1125	10.600000
PM3	1250	10.908000
PM3	1375	11.140000
PM3	1500	11.346000
PM3	1625	11.520000
PM3	1750	11.720000
PM3	1875	11.866000
PM3	2000	11.990000
