# Supplementary material for: Microbial gut diversity in four grasshopper species and its correlation with cellulose digestibility
Source: Front Microbiol. 2022 Nov 10;13:1002532. doi: 10.3389/fmicb.2022.1002532 (PMC9684308; doi:10.3389/fmicb.2022.1002532)
Supplement: Supplementary file 1 [file Data_Sheet_1.zip › Supplementary material/S4 All sample OTU data.xlsx]

## Sheet: Sheet1
# Constructed from biom file
#OTU ID	CA1	CA2	CA3	GM1	GM2	GM3	OC1	OC2	OC3	OC4	OC5	OC6	PM1	PM2	PM3	taxonomy
OTU1	0	0	0	0	0	0	0	224	101	219	85	214	0	45	17	k__Bacteria; p__Epsilonbacteraeota; c__Campylobacteria; o__Campylobacterales; f__Helicobacteraceae; g__Helicobacter; s__uncultured_bacterium_g_Helicobacter
OTU10	0	0	0	0	0	0	105	0	16	0	22	21	0	0	0	k__Bacteria; p__Bacteroidetes; c__Bacteroidia; o__Bacteroidales; f__Bacteroidaceae; g__Bacteroides; s__Bacteroides_ovatus
OTU100	0	0	0	0	0	0	0	6	0	0	0	0	0	0	0	k__Bacteria; p__Actinobacteria; c__Actinobacteria; o__Bifidobacteriales; f__Bifidobacteriaceae; g__Aeriscardovia; s__uncultured_bacterium_g_Aeriscardovia
OTU101	0	0	0	0	0	0	0	4	0	0	0	0	0	0	0	k__Bacteria; p__Firmicutes; c__Erysipelotrichia; o__Erysipelotrichales; f__Erysipelotrichaceae; g__Erysipelotrichaceae_UCG-002; s__uncultured_bacterium_g_Erysipelotrichaceae_UCG-002
OTU102	0	0	0	0	0	0	0	5	1	8	0	0	0	1	0	k__Bacteria; p__Proteobacteria; c__Gammaproteobacteria; o__Enterobacterales; f__Hafniaceae; g__Hafnia; s__Hafnia_alvei
OTU104	0	0	0	0	0	0	0	0	0	0	0	1	0	0	0	k__Bacteria; p__Firmicutes; c__Bacilli; o__Lactobacillales; f__Leuconostocaceae; g__Leuconostoc; s__Leuconostoc_mesenteroides
OTU11	0	99	0	0	0	0	0	0	0	1	0	29	0	0	0	k__Bacteria; p__Firmicutes; c__Bacilli; o__Lactobacillales; f__Streptococcaceae; g__Lactococcus; s__Lactococcus_garvieae
OTU110	0	0	0	0	0	0	0	11	0	0	0	0	0	0	0	k__Bacteria; p__Firmicutes; c__Clostridia; o__Clostridiales; f__Clostridiaceae_1; g__Clostridium_sensu_stricto_3; s__uncultured_bacterium_g_Clostridium_sensu_stricto_3
OTU111	0	2	0	0	0	0	0	13	3	1	1	2	9	1	0	k__Bacteria; p__Proteobacteria; c__Gammaproteobacteria; o__Betaproteobacteriales; f__Burkholderiaceae; g__Curvibacter; s__Curvibacter_fontanus
OTU112	0	0	0	0	0	0	0	8	0	1	0	0	0	0	0	k__Bacteria; p__Firmicutes; c__Clostridia; o__Clostridiales; f__Family_XVIII; g__Symbiobacterium; s__uncultured_bacterium_g_Symbiobacterium
OTU114	0	0	0	0	0	0	0	6	0	0	0	1	0	0	0	k__Bacteria; p__Actinobacteria; c__Actinobacteria; o__Propionibacteriales; f__Propionibacteriaceae; g__Cutibacterium; s__Cutibacterium_acnes
OTU115	0	0	0	0	0	0	0	2	1	0	2	2	0	0	0	k__Bacteria; p__Firmicutes; c__Bacilli; o__Lactobacillales; f__Lactobacillaceae; g__Lactobacillus; s__Lactobacillus_buchneri
OTU116	0	0	0	0	0	0	0	0	0	0	0	1	0	0	0	k__Bacteria; p__Proteobacteria; c__Alphaproteobacteria; o__Acetobacterales; f__Acetobacteraceae; g__Acetobacter; s__Acetobacter_pasteurianus
OTU117	0	0	0	0	0	0	0	0	1	0	0	1	0	0	0	k__Bacteria; p__Bacteroidetes; c__Bacteroidia; o__Flavobacteriales; f__Weeksellaceae; g__Elizabethkingia; s__uncultured_bacterium_g_Elizabethkingia
OTU118	0	0	0	0	0	0	0	3	0	1	0	0	0	1	0	k__Bacteria; p__Proteobacteria; c__Alphaproteobacteria; o__Rickettsiales; f__Rickettsiaceae; g__Rickettsia; s__Rickettsia_sibirica
OTU119	0	0	0	0	0	0	0	3	1	3	0	1	0	0	2	k__Bacteria; p__Firmicutes; c__Bacilli; o__Lactobacillales; f__Lactobacillaceae; g__Lactobacillus; s__Lactobacillus_coleohominis
OTU12	0	0	0	0	0	0	136	33	30	13	33	47	0	1	0	k__Bacteria; p__Firmicutes; c__Bacilli; o__Lactobacillales; f__Lactobacillaceae; g__Lactobacillus; s__Lactobacillus_plantarum
OTU120	0	0	0	0	0	0	0	2	1	0	0	0	0	0	0	k__Bacteria; p__Proteobacteria; c__Gammaproteobacteria; o__Enterobacteriales; f__Enterobacteriaceae; g__Salmonella; s__uncultured_bacterium_g_Salmonella
OTU123	0	0	0	0	0	0	0	0	0	0	1	0	10	0	0	k__Bacteria; p__Acidobacteria; c__Subgroup_6; o__uncultured_bacterium_c_Subgroup_6; f__uncultured_bacterium_c_Subgroup_6; g__uncultured_bacterium_c_Subgroup_6; s__uncultured_bacterium_c_Subgroup_6
OTU124	0	0	0	0	0	0	0	0	0	0	0	0	7	0	0	k__Bacteria; p__Proteobacteria; c__Gammaproteobacteria; o__Betaproteobacteriales; f__Burkholderiaceae; g__uncultured_bacterium_f_Burkholderiaceae; s__uncultured_bacterium_f_Burkholderiaceae
OTU129	0	0	0	0	0	0	0	2	0	0	0	5	0	0	0	k__Bacteria; p__Firmicutes; c__Clostridia; o__Clostridiales; f__Ruminococcaceae; g__Ruminococcaceae_UCG-005; s__uncultured_bacterium_g_Ruminococcaceae_UCG-005
OTU13	0	0	0	1	4	3	0	7	3	4	0	2	1194	157	661	k__Bacteria; p__Proteobacteria; c__Gammaproteobacteria; o__Enterobacteriales; f__Enterobacteriaceae; g__Pantoea; s__Pantoea_agglomerans
OTU134	0	0	0	0	0	0	0	0	0	0	2	0	12	0	0	k__Bacteria; p__Bacteroidetes; c__Bacteroidia; o__Chitinophagales; f__Chitinophagaceae; g__uncultured_bacterium_f_Chitinophagaceae; s__uncultured_bacterium_f_Chitinophagaceae
OTU135	0	0	0	0	0	0	0	0	0	0	0	0	22	0	0	k__Bacteria; p__Bacteroidetes; c__Bacteroidia; o__Chitinophagales; f__Chitinophagaceae; g__Terrimonas; s__Terrimonas_sp
OTU136	0	0	0	0	0	0	0	0	0	0	0	0	14	0	0	k__Bacteria; p__Planctomycetes; c__OM190; o__uncultured_bacterium_c_OM190; f__uncultured_bacterium_c_OM190; g__uncultured_bacterium_c_OM190; s__uncultured_bacterium_c_OM190
OTU137	0	0	0	0	0	0	0	0	0	0	0	0	16	0	0	k__Bacteria; p__Proteobacteria; c__Gammaproteobacteria; o__Betaproteobacteriales; f__A21b; g__uncultured_bacterium_f_A21b; s__uncultured_bacterium_f_A21b
OTU138	0	0	0	0	0	0	0	0	0	0	1	0	11	0	0	k__Bacteria; p__Verrucomicrobia; c__Verrucomicrobiae; o__Chthoniobacterales; f__Chthoniobacteraceae; g__Candidatus_Udaeobacter; s__uncultured_bacterium_g_Candidatus_Udaeobacter
OTU139	0	0	0	0	0	0	0	0	0	0	0	0	16	0	0	k__Bacteria; p__Rokubacteria; c__NC10; o__Rokubacteriales; f__uncultured_bacterium_o_Rokubacteriales; g__uncultured_bacterium_o_Rokubacteriales; s__uncultured_bacterium_o_Rokubacteriales
OTU14	0	102	1	0	0	0	0	1	0	0	0	2	0	0	0	k__Bacteria; p__Proteobacteria; c__Gammaproteobacteria; o__Pseudomonadales; f__Moraxellaceae; g__Acinetobacter; s__Acinetobacter_pittii
OTU140	0	0	0	0	0	0	0	0	0	0	1	0	51	0	0	k__Bacteria; p__Acidobacteria; c__Blastocatellia_Subgroup_4; o__Pyrinomonadales; f__Pyrinomonadaceae; g__RB41; s__uncultured_bacterium_g_RB41
OTU141	0	0	0	0	0	0	0	0	0	0	0	0	9	0	0	k__Bacteria; p__Proteobacteria; c__Alphaproteobacteria; o__Rhizobiales; f__Xanthobacteraceae; g__Pseudolabrys; s__uncultured_bacterium_g_Pseudolabrys
OTU144	0	0	0	0	0	0	0	0	0	0	0	0	10	0	0	k__Bacteria; p__Proteobacteria; c__Alphaproteobacteria; o__Dongiales; f__Dongiaceae; g__Dongia; s__uncultured_bacterium_g_Dongia
OTU148	0	0	0	0	0	0	0	3	0	0	0	19	2	2	0	k__Bacteria; p__Firmicutes; c__Bacilli; o__Lactobacillales; f__Lactobacillaceae; g__Lactobacillus; s__Lactobacillus_panis
OTU15	0	0	0	0	0	0	62	4	12	1	2	3	0	0	0	k__Bacteria; p__Firmicutes; c__Bacilli; o__Lactobacillales; f__Lactobacillaceae; g__Lactobacillus; s__Lactobacillus_taiwanensis
OTU150	0	2	0	0	0	1	0	0	0	0	0	0	0	0	0	k__Bacteria; p__Proteobacteria; c__Gammaproteobacteria; o__Arenicellales; f__Arenicellaceae; g__uncultured_bacterium_f_Arenicellaceae; s__uncultured_bacterium_f_Arenicellaceae
OTU151	0	4	0	0	0	0	0	0	0	0	0	0	0	0	0	k__Bacteria; p__Bacteroidetes; c__Bacteroidia; o__Sphingobacteriales; f__Lentimicrobiaceae; g__uncultured_bacterium_f_Lentimicrobiaceae; s__uncultured_bacterium_f_Lentimicrobiaceae
OTU157	0	4	0	0	0	1	0	0	0	0	0	0	0	0	0	k__Bacteria; p__Proteobacteria; c__Deltaproteobacteria; o__Desulfuromonadales; f__Geobacteraceae; g__Geobacter; s__Geobacter_psychrophilus
OTU159	0	0	0	0	0	1	0	1	0	0	0	0	0	0	0	k__Bacteria; p__Bacteroidetes; c__Bacteroidia; o__Bacteroidales; f__SB-5; g__uncultured_bacterium_f_SB-5; s__uncultured_bacterium_f_SB-5
OTU16	1	1	6	0	3	0	0	6	0	0	0	6	3	0	0	k__Bacteria; p__Proteobacteria; c__Gammaproteobacteria; o__Betaproteobacteriales; f__Burkholderiaceae; g__Ralstonia; s__Ralstonia_pickettii
OTU162	0	1	0	1	0	0	0	0	0	0	0	0	0	0	0	k__Bacteria; p__Acidobacteria; c__Aminicenantia; o__Aminicenantales; f__uncultured_bacterium_o_Aminicenantales; g__uncultured_bacterium_o_Aminicenantales; s__uncultured_bacterium_o_Aminicenantales
OTU164	2	1	6	0	0	0	0	2	0	0	0	0	0	0	0	k__Bacteria; p__Firmicutes; c__Bacilli; o__Lactobacillales; f__Streptococcaceae; g__Streptococcus; s__Streptococcus_pseudopneumoniae
OTU166	0	0	0	3	0	0	0	0	0	0	0	0	0	0	0	k__Bacteria; p__Proteobacteria; c__Alphaproteobacteria; o__Rhodobacterales; f__Rhodobacteraceae; g__Marivita; s__Marivita_roseacus
OTU167	0	0	0	0	1	0	0	0	0	0	0	1	0	0	0	k__Bacteria; p__Bacteroidetes; c__Bacteroidia; o__Bacteroidales; f__Muribaculaceae; g__uncultured_bacterium_f_Muribaculaceae; s__uncultured_bacterium_f_Muribaculaceae
OTU17	0	33	0	0	0	0	0	3	0	0	1	3	0	0	0	k__Bacteria; p__Firmicutes; c__Bacilli; o__Bacillales; f__Staphylococcaceae; g__Staphylococcus; s__Staphylococcus_sciuri
OTU170	0	0	0	0	0	0	3	3	0	0	0	0	0	0	0	k__Bacteria; p__Firmicutes; c__Erysipelotrichia; o__Erysipelotrichales; f__Erysipelotrichaceae; g__Dubosiella; s__uncultured_bacterium_g_Dubosiella
OTU171	0	0	0	0	0	0	6	0	0	0	0	0	0	0	0	k__Bacteria; p__Firmicutes; c__Clostridia; o__Clostridiales; f__Lachnospiraceae; g__Lachnospiraceae_NK4A136_group; s__uncultured_bacterium_g_Lachnospiraceae_NK4A136_group
OTU178	0	0	0	0	0	0	1	2	0	0	1	0	4	0	0	k__Bacteria; p__Actinobacteria; c__Actinobacteria; o__Micrococcales; f__Micrococcaceae; g__Pseudarthrobacter; s__Pseudarthrobacter_chlorophenolicus
OTU18	0	0	0	0	0	0	0	14	2	4	0	3	0	17	5	k__Bacteria; p__Firmicutes; c__Bacilli; o__Lactobacillales; f__Streptococcaceae; g__Lactococcus; s__Lactococcus_lactis
OTU185	0	0	0	0	0	0	0	3	0	0	1	0	0	0	0	k__Bacteria; p__Proteobacteria; c__Gammaproteobacteria; o__Enterobacteriales; f__Enterobacteriaceae; g__Proteus; s__Proteus_vulgaris
OTU19	0	0	0	0	0	0	0	12	2	5	4	8	4	3	14	k__Bacteria; p__Firmicutes; c__Bacilli; o__Lactobacillales; f__Lactobacillaceae; g__Lactobacillus; s__Lactobacillus_acetotolerans
OTU192	0	2	0	0	0	0	0	5	0	0	0	0	0	0	0	k__Bacteria; p__Proteobacteria; c__Gammaproteobacteria; o__Betaproteobacteriales; f__Hydrogenophilaceae; g__Thiobacillus; s__Thiobacillus_thioparus
OTU198	0	0	0	0	0	0	0	6	0	0	0	0	0	0	0	k__Bacteria; p__Firmicutes; c__Bacilli; o__Lactobacillales; f__Lactobacillaceae; g__Lactobacillus; s__Lactobacillus_crispatus
OTU2	2009	1291	1909	1988	1802	1974	0	1209	4	1574	282	107	4	1735	1294	k__Bacteria; p__Proteobacteria; c__Gammaproteobacteria; o__Enterobacteriales; f__Enterobacteriaceae; g__Enterobacter; s__Enterobacter_cloacae
OTU20	0	1	1	4	14	3	0	0	0	0	1	0	0	0	0	k__Bacteria; p__Cyanobacteria; c__Oxyphotobacteria; o__Chloroplast; f__uncultured_bacterium_o_Chloroplast; g__uncultured_bacterium_o_Chloroplast; s__uncultured_bacterium_o_Chloroplast
OTU206	0	0	0	0	0	0	0	3	2	2	3	3	0	0	0	k__Bacteria; p__Firmicutes; c__Bacilli; o__Lactobacillales; f__Lactobacillaceae; g__Lactobacillus; s__Lactobacillus_sp
OTU21	0	0	0	0	0	0	99	0	0	0	0	0	0	0	0	k__Bacteria; p__Bacteroidetes; c__Bacteroidia; o__Bacteroidales; f__Muribaculaceae; g__uncultured_bacterium_f_Muribaculaceae; s__uncultured_bacterium_f_Muribaculaceae
OTU211	0	0	0	0	0	0	0	2	0	0	0	3	3	0	0	k__Bacteria; p__Proteobacteria; c__Gammaproteobacteria; o__Betaproteobacteriales; f__Burkholderiaceae; g__Ideonella; s__Ideonella_dechloratans
OTU218	0	0	0	0	0	0	0	3	1	2	2	0	0	1	2	k__Bacteria; p__Firmicutes; c__Clostridia; o__Clostridiales; f__Caloramatoraceae; g__Clostridium; s__Clostridium_guangxiense
OTU22	0	0	81	0	0	1	0	0	0	0	0	0	0	0	0	k__Bacteria; p__Proteobacteria; c__Gammaproteobacteria; o__Enterobacteriales; f__Enterobacteriaceae; g__Enterobacter; s__Enterobacter_cloacae
OTU220	0	0	0	0	0	0	0	4	0	0	0	0	0	0	0	k__Bacteria; p__Firmicutes; c__Clostridia; o__Clostridiales; f__Clostridiaceae_1; g__Candidatus_Arthromitus; s__uncultured_bacterium_g_Candidatus_Arthromitus
OTU223	0	0	0	0	0	0	0	3	1	0	0	0	0	0	0	k__Bacteria; p__Proteobacteria; c__Gammaproteobacteria; o__Betaproteobacteriales; f__Burkholderiaceae; g__uncultured_bacterium_f_Burkholderiaceae; s__uncultured_bacterium_f_Burkholderiaceae
OTU225	0	0	0	0	0	0	0	1	0	1	0	0	0	0	0	k__Bacteria; p__Bacteroidetes; c__Bacteroidia; o__Flavobacteriales; f__Flavobacteriaceae; g__Lutibacter; s__Lutibacter_sp
OTU226	0	0	0	0	0	0	0	0	0	0	0	1	0	0	1	k__Bacteria; p__Firmicutes; c__Clostridia; o__Clostridiales; f__Peptostreptococcaceae; g__Romboutsia; s__Romboutsia_ilealis
OTU227	0	0	0	0	0	0	0	2	0	1	0	0	0	0	0	k__Bacteria; p__Firmicutes; c__Bacilli; o__Lactobacillales; f__Lactobacillaceae; g__Lactobacillus; s__Lactobacillus_timonensis
OTU229	0	0	0	0	0	0	0	3	1	0	0	0	0	1	0	k__Bacteria; p__Bacteroidetes; c__Bacteroidia; o__Chitinophagales; f__Chitinophagaceae; g__uncultured_bacterium_f_Chitinophagaceae; s__uncultured_bacterium_f_Chitinophagaceae
OTU23	0	0	0	0	0	0	0	29	16	32	16	24	0	8	4	k__Bacteria; p__Firmicutes; c__Bacilli; o__Lactobacillales; f__Lactobacillaceae; g__Lactobacillus; s__Lactobacillus_brevis
OTU230	0	0	0	0	0	0	0	1	0	1	0	0	5	0	0	k__Bacteria; p__Bacteroidetes; c__Bacteroidia; o__Chitinophagales; f__Chitinophagaceae; g__Terrimonas; s__Terrimonas_sp
OTU233	0	0	0	0	0	0	73	0	92	0	67	67	0	0	0	k__Bacteria; p__Proteobacteria; c__Gammaproteobacteria; o__Enterobacteriales; f__Enterobacteriaceae; g__Escherichia-Shigella; s__uncultured_bacterium_g_Escherichia-Shigella
OTU234	0	0	0	0	0	0	0	2	1	1	0	1	0	0	0	k__Bacteria; p__Firmicutes; c__Clostridia; o__Clostridiales; f__Ruminococcaceae; g__Caproiciproducens; s__uncultured_bacterium_g_Caproiciproducens
OTU24	0	19	0	0	0	0	0	0	0	0	0	0	0	0	0	k__Bacteria; p__Firmicutes; c__Bacilli; o__Lactobacillales; f__Lactobacillaceae; g__Lactobacillus; s__Lactobacillus_oryzae
OTU246	0	0	0	0	0	0	0	0	0	0	3	0	0	0	0	k__Bacteria; p__Bacteroidetes; c__Bacteroidia; o__Bacteroidales; f__Rikenellaceae; g__Alistipes; s__uncultured_bacterium_g_Alistipes
OTU249	0	0	0	0	0	0	0	2	0	0	0	2	32	0	0	k__Bacteria; p__Proteobacteria; c__Alphaproteobacteria; o__Sphingomonadales; f__Sphingomonadaceae; g__Sphingomonas; s__Sphingomonas_jaspsi
OTU25	0	18	0	0	0	0	2	6	0	3	1	2	0	0	0	k__Bacteria; p__Firmicutes; c__Bacilli; o__Lactobacillales; f__Enterococcaceae; g__Enterococcus; s__uncultured_bacterium_g_Enterococcus
OTU250	0	0	0	0	0	0	0	0	0	0	0	0	6	0	0	k__Bacteria; p__Proteobacteria; c__Gammaproteobacteria; o__Xanthomonadales; f__Rhodanobacteraceae; g__Rhodanobacter; s__Rhodanobacter_denitrificans
OTU252	0	0	0	0	0	0	0	0	0	0	1	12	0	0	0	k__Bacteria; p__Firmicutes; c__Bacilli; o__Lactobacillales; f__Lactobacillaceae; g__Lactobacillus; s__Lactobacillus_pontis
OTU255	0	0	0	0	0	0	0	0	0	0	0	4	0	0	0	k__Bacteria; p__Bacteroidetes; c__Bacteroidia; o__Bacteroidales; f__uncultured_bacterium_o_Bacteroidales; g__uncultured_bacterium_o_Bacteroidales; s__uncultured_bacterium_o_Bacteroidales
OTU256	0	0	0	0	0	0	2	0	0	0	0	1	0	0	0	k__Bacteria; p__Bacteroidetes; c__Bacteroidia; o__Bacteroidales; f__Muribaculaceae; g__uncultured_bacterium_f_Muribaculaceae; s__uncultured_bacterium_f_Muribaculaceae
OTU26	0	21	3	0	0	0	0	0	0	0	6	0	0	0	0	k__Bacteria; p__Firmicutes; c__Bacilli; o__Lactobacillales; f__Enterococcaceae; g__Enterococcus; s__Enterococcus_faecalis
OTU267	0	0	0	0	0	0	0	3	0	0	0	2	0	0	0	k__Bacteria; p__Firmicutes; c__Clostridia; o__Clostridiales; f__Family_XI; g__Peptoniphilus; s__uncultured_bacterium_g_Peptoniphilus
OTU27	0	38	0	0	0	6	0	7	0	9	1	6	0	1	0	k__Bacteria; p__Proteobacteria; c__Gammaproteobacteria; o__Enterobacteriales; f__Enterobacteriaceae; g__Serratia; s__Serratia_marcescens
OTU274	0	0	0	0	0	0	0	0	0	0	0	6	0	0	0	k__Bacteria; p__Bacteroidetes; c__Bacteroidia; o__Bacteroidales; f__Bacteroidaceae; g__Bacteroides; s__uncultured_bacterium_g_Bacteroides
OTU279	0	0	0	0	0	0	0	0	0	0	0	1	0	0	0	k__Bacteria; p__Bacteroidetes; c__Bacteroidia; o__Bacteroidales; f__Rikenellaceae; g__Alistipes; s__uncultured_bacterium_g_Alistipes
OTU28	0	0	0	0	0	0	7	0	7	0	30	36	1	0	0	k__Bacteria; p__Bacteroidetes; c__Bacteroidia; o__Bacteroidales; f__Bacteroidaceae; g__Bacteroides; s__Bacteroides_vulgatus
OTU282	0	0	0	0	0	0	0	0	0	0	0	2	0	0	0	k__Bacteria; p__Bacteroidetes; c__Bacteroidia; o__Bacteroidales; f__Rikenellaceae; g__Rikenellaceae_RC9_gut_group; s__uncultured_bacterium_g_Rikenellaceae_RC9_gut_group
OTU288	0	0	0	0	0	0	0	0	0	0	0	0	13	0	0	k__Bacteria; p__Nitrospirae; c__Nitrospira; o__Nitrospirales; f__Nitrospiraceae; g__Nitrospira; s__uncultured_bacterium_g_Nitrospira
OTU289	0	0	0	0	0	0	0	0	0	0	0	0	7	0	0	k__Bacteria; p__Bacteroidetes; c__Bacteroidia; o__Chitinophagales; f__Chitinophagaceae; g__uncultured_bacterium_f_Chitinophagaceae; s__uncultured_bacterium_f_Chitinophagaceae
OTU29	0	0	0	0	0	0	49	0	0	0	0	0	0	0	0	k__Bacteria; p__Bacteroidetes; c__Bacteroidia; o__Bacteroidales; f__Muribaculaceae; g__uncultured_bacterium_f_Muribaculaceae; s__uncultured_bacterium_f_Muribaculaceae
OTU290	0	0	0	0	0	0	0	0	0	0	0	0	12	0	0	k__Bacteria; p__Nitrospirae; c__Nitrospira; o__Nitrospirales; f__Nitrospiraceae; g__Nitrospira; s__Nitrospira_japonica
OTU291	0	0	0	0	0	0	0	0	0	0	0	0	14	0	0	k__Bacteria; p__Rokubacteria; c__NC10; o__Rokubacteriales; f__uncultured_bacterium_o_Rokubacteriales; g__uncultured_bacterium_o_Rokubacteriales; s__uncultured_bacterium_o_Rokubacteriales
OTU292	0	0	0	0	0	0	0	0	0	0	0	0	14	0	0	k__Bacteria; p__Bacteroidetes; c__Bacteroidia; o__Chitinophagales; f__Chitinophagaceae; g__Terrimonas; s__uncultured_bacterium_g_Terrimonas
OTU293	0	0	0	0	0	0	0	0	0	0	0	0	14	0	0	k__Bacteria; p__Proteobacteria; c__Deltaproteobacteria; o__uncultured_bacterium_c_Deltaproteobacteria; f__uncultured_bacterium_c_Deltaproteobacteria; g__uncultured_bacterium_c_Deltaproteobacteria; s__uncultured_bacterium_c_Deltaproteobacteria
OTU294	0	0	0	0	0	0	0	0	0	0	0	0	18	0	0	k__Bacteria; p__Verrucomicrobia; c__Verrucomicrobiae; o__Chthoniobacterales; f__Chthoniobacteraceae; g__Candidatus_Udaeobacter; s__uncultured_bacterium_g_Candidatus_Udaeobacter
OTU298	0	0	0	0	0	0	0	0	0	0	0	0	9	0	0	k__Bacteria; p__Bacteroidetes; c__Bacteroidia; o__Chitinophagales; f__uncultured_bacterium_o_Chitinophagales; g__uncultured_bacterium_o_Chitinophagales; s__uncultured_bacterium_o_Chitinophagales
OTU299	0	0	0	0	0	0	0	0	0	0	0	0	36	0	0	k__Bacteria; p__Bacteroidetes; c__Bacteroidia; o__Chitinophagales; f__Chitinophagaceae; g__Ferruginibacter; s__uncultured_bacterium_g_Ferruginibacter
OTU3	0	0	0	0	0	0	289	0	117	0	173	161	0	0	0	k__Bacteria; p__Bacteroidetes; c__Bacteroidia; o__Bacteroidales; f__Bacteroidaceae; g__Bacteroides; s__Bacteroides_caccae
OTU30	0	0	0	0	0	0	0	24	0	0	0	0	0	0	0	k__Bacteria; p__Proteobacteria; c__Alphaproteobacteria; o__Rhizobiales; f__Rhizobiaceae; g__Rhizobium; s__Rhizobium_sp
OTU301	0	0	0	0	0	0	0	0	0	0	0	0	11	0	0	k__Bacteria; p__Bacteroidetes; c__Bacteroidia; o__Chitinophagales; f__Chitinophagaceae; g__Flavitalea; s__Flavitalea_flava
OTU302	0	0	0	0	0	0	0	0	0	1	0	0	15	0	0	k__Bacteria; p__Bacteroidetes; c__Bacteroidia; o__Chitinophagales; f__Chitinophagaceae; g__Flavitalea; s__uncultured_bacterium_g_Flavitalea
OTU303	0	0	0	0	0	0	0	0	0	0	0	0	8	0	0	k__Bacteria; p__Planctomycetes; c__Planctomycetacia; o__Gemmatales; f__Gemmataceae; g__uncultured_bacterium_f_Gemmataceae; s__uncultured_bacterium_f_Gemmataceae
OTU306	0	0	0	0	0	0	0	0	0	0	0	0	13	0	0	k__Bacteria; p__Proteobacteria; c__Gammaproteobacteria; o__Betaproteobacteriales; f__Nitrosomonadaceae; g__MND1; s__uncultured_bacterium_g_MND1
OTU309	0	0	0	0	0	0	0	0	0	0	0	0	6	0	0	k__Bacteria; p__Acidobacteria; c__Blastocatellia_Subgroup_4; o__11-24; f__uncultured_bacterium_o_11-24; g__uncultured_bacterium_o_11-24; s__uncultured_bacterium_o_11-24
OTU31	0	9	0	0	0	0	0	0	0	0	0	0	0	0	0	k__Bacteria; p__Bacteroidetes; c__Bacteroidia; o__Bacteroidales; f__Dysgonomonadaceae; g__Dysgonomonas; s__Dysgonomonas_termitidis
OTU310	0	0	0	0	0	0	0	0	0	0	0	0	14	0	0	k__Bacteria; p__Bacteroidetes; c__Bacteroidia; o__Chitinophagales; f__Chitinophagaceae; g__Terrimonas; s__uncultured_bacterium_g_Terrimonas
OTU312	0	0	0	0	0	0	0	0	0	0	0	0	10	0	0	k__Bacteria; p__Proteobacteria; c__Alphaproteobacteria; o__Rhizobiales; f__Rhizobiaceae; g__Mesorhizobium; s__Mesorhizobium_metallidurans
OTU32	0	13	0	0	0	0	0	0	0	0	0	0	0	0	0	k__Bacteria; p__Proteobacteria; c__Gammaproteobacteria; o__Pseudomonadales; f__Moraxellaceae; g__Acinetobacter; s__Acinetobacter_gerneri
OTU33	0	13	1	0	0	0	0	0	0	2	1	1	0	0	0	k__Bacteria; p__Proteobacteria; c__Gammaproteobacteria; o__Pseudomonadales; f__Moraxellaceae; g__Acinetobacter; s__Acinetobacter_bereziniae
OTU34	0	1	1	2	2	0	0	0	0	0	0	0	0	0	0	k__Bacteria; p__Proteobacteria; c__Alphaproteobacteria; o__Rhodobacterales; f__Rhodobacteraceae; g__Phaeobacter; s__Phaeobacter_italicus
OTU35	0	0	0	0	0	0	0	0	0	0	5	0	0	0	0	k__Bacteria; p__Firmicutes; c__Bacilli; o__Lactobacillales; f__Lactobacillaceae; g__Lactobacillus; s__Lactobacillus_iners
OTU36	1	7	0	1	0	3	0	0	0	0	0	0	0	0	0	k__Bacteria; p__Proteobacteria; c__Gammaproteobacteria; o__Betaproteobacteriales; f__Rhodocyclaceae; g__uncultured_bacterium_f_Rhodocyclaceae; s__uncultured_bacterium_f_Rhodocyclaceae
OTU37	0	1	0	0	0	0	0	0	0	0	0	0	0	0	0	k__Bacteria; p__Proteobacteria; c__Gammaproteobacteria; o__Pseudomonadales; f__Pseudomonadaceae; g__Pseudomonas; s__Pseudomonas_aeruginosa
OTU38	0	0	0	0	0	0	0	7	0	0	1	1	0	0	0	k__Bacteria; p__Verrucomicrobia; c__Verrucomicrobiae; o__Verrucomicrobiales; f__Akkermansiaceae; g__Akkermansia; s__Akkermansia_muciniphila
OTU39	0	0	0	0	0	0	0	7	0	0	0	0	0	0	0	k__Bacteria; p__Deferribacteres; c__Deferribacteres; o__Deferribacterales; f__Deferribacteraceae; g__Mucispirillum; s__Mucispirillum_sp
OTU4	0	0	0	0	0	0	8	0	197	0	180	130	0	0	0	k__Bacteria; p__Bacteroidetes; c__Bacteroidia; o__Bacteroidales; f__Bacteroidaceae; g__Bacteroides; s__Bacteroides_uniformis
OTU40	0	0	0	0	0	0	0	1	0	1	0	2	0	0	0	k__Bacteria; p__Proteobacteria; c__Gammaproteobacteria; o__Betaproteobacteriales; f__Burkholderiaceae; g__Sphaerotilus; s__Sphaerotilus_montanus
OTU41	0	0	0	0	0	0	0	5	0	0	0	0	0	0	0	k__Bacteria; p__Chloroflexi; c__Anaerolineae; o__SBR1031; f__A4b; g__uncultured_bacterium_f_A4b; s__uncultured_bacterium_f_A4b
OTU42	0	0	0	0	0	0	0	4	0	0	0	0	0	0	0	k__Bacteria; p__Firmicutes; c__Bacilli; o__Bacillales; f__Alicyclobacillaceae; g__Tumebacillus; s__Tumebacillus_soli
OTU43	0	0	0	0	0	0	0	4	0	0	0	0	0	0	0	k__Bacteria; p__Acidobacteria; c__Acidobacteriia; o__Acidobacteriales; f__uncultured_bacterium_o_Acidobacteriales; g__uncultured_bacterium_o_Acidobacteriales; s__uncultured_bacterium_o_Acidobacteriales
OTU44	0	0	0	0	0	0	0	4	0	0	0	0	5	0	0	k__Bacteria; p__Acidobacteria; c__Subgroup_5; o__uncultured_bacterium_c_Subgroup_5; f__uncultured_bacterium_c_Subgroup_5; g__uncultured_bacterium_c_Subgroup_5; s__uncultured_bacterium_c_Subgroup_5
OTU45	0	0	0	0	0	0	0	5	0	0	0	0	0	0	0	k__Bacteria; p__Firmicutes; c__Clostridia; o__Clostridiales; f__Ruminococcaceae; g__Anaerotruncus; s__Anaerotruncus_sp
OTU46	0	0	0	0	0	0	0	1	0	0	0	0	0	0	0	k__Bacteria; p__Proteobacteria; c__Gammaproteobacteria; o__Enterobacteriales; f__Enterobacteriaceae; g__Providencia; s__Providencia_rettgeri
OTU48	0	2	0	0	0	0	0	1	0	2	1	2	0	0	0	k__Bacteria; p__Proteobacteria; c__Gammaproteobacteria; o__Pseudomonadales; f__Moraxellaceae; g__Acinetobacter; s__Acinetobacter_calcoaceticus
OTU49	0	0	0	0	0	0	0	6	2	6	5	8	0	1	0	k__Bacteria; p__Proteobacteria; c__Gammaproteobacteria; o__Enterobacteriales; f__Enterobacteriaceae; g__Serratia; s__Serratia_proteamaculans
OTU5	0	0	1	11	187	4	0	0	0	0	0	0	0	0	0	k__Bacteria; p__Tenericutes; c__Mollicutes; o__Entomoplasmatales; f__Spiroplasmataceae; g__Spiroplasma; s__Spiroplasma_melliferum
OTU50	0	0	0	0	0	0	0	0	0	0	0	0	60	0	0	k__Bacteria; p__Proteobacteria; c__Deltaproteobacteria; o__uncultured_bacterium_c_Deltaproteobacteria; f__uncultured_bacterium_c_Deltaproteobacteria; g__uncultured_bacterium_c_Deltaproteobacteria; s__uncultured_bacterium_c_Deltaproteobacteria
OTU51	0	0	0	0	0	0	0	0	0	0	0	0	0	0	8	k__Bacteria; p__Firmicutes; c__Bacilli; o__Lactobacillales; f__Lactobacillaceae; g__Lactobacillus; s__uncultured_bacterium_g_Lactobacillus
OTU52	0	10	0	2	0	1	0	0	0	0	0	0	0	0	0	k__Bacteria; p__Proteobacteria; c__Gammaproteobacteria; o__Betaproteobacteriales; f__Rhodocyclaceae; g__Dechloromonas; s__Dechloromonas_hortensis
OTU53	0	0	0	0	0	0	0	6	0	0	0	0	0	0	0	k__Bacteria; p__Firmicutes; c__Clostridia; o__Clostridiales; f__Caloramatoraceae; g__Clostridium; s__Clostridium_chartatabidum
OTU54	0	0	0	0	0	0	0	6	0	0	0	0	1	0	0	k__Bacteria; p__Armatimonadetes; c__Chthonomonadetes; o__Chthonomonadales; f__Chthonomonadaceae; g__Chthonomonas; s__uncultured_bacterium_g_Chthonomonas
OTU56	0	0	0	0	0	0	0	3	0	0	0	0	1	0	0	k__Bacteria; p__Proteobacteria; c__Deltaproteobacteria; o__MBNT15; f__uncultured_bacterium_o_MBNT15; g__uncultured_bacterium_o_MBNT15; s__uncultured_bacterium_o_MBNT15
OTU57	0	0	0	0	0	0	0	2	0	0	0	1	0	1	0	k__Bacteria; p__Proteobacteria; c__Gammaproteobacteria; o__Betaproteobacteriales; f__Burkholderiaceae; g__Hydrogenophaga; s__Hydrogenophaga_caeni
OTU58	0	0	0	0	0	0	0	5	0	2	0	2	0	0	0	k__Bacteria; p__Bacteroidetes; c__Bacteroidia; o__Bacteroidetes_VC2.1_Bac22; f__bacterium_enrichment_culture_clone_AOM-SR-B35; g__uncultured_bacterium_f_bacterium_enrichment_culture_clone_AOM-SR-B35; s__uncultured_bacterium_f_bacterium_enrichment_culture_clone_AOM-SR-B35
OTU59	0	0	0	0	0	0	0	0	0	0	0	0	67	0	0	k__Bacteria; p__Verrucomicrobia; c__Verrucomicrobiae; o__Chthoniobacterales; f__Chthoniobacteraceae; g__Candidatus_Udaeobacter; s__uncultured_bacterium_g_Candidatus_Udaeobacter
OTU6	0	0	0	0	0	0	25	0	282	0	183	138	1	0	0	k__Bacteria; p__Bacteroidetes; c__Bacteroidia; o__Bacteroidales; f__Bacteroidaceae; g__Bacteroides; s__Bacteroides_thetaiotaomicron
OTU60	0	0	0	0	0	0	0	0	0	0	0	0	27	0	0	k__Bacteria; p__Planctomycetes; c__Planctomycetacia; o__Gemmatales; f__Gemmataceae; g__Gemmata; s__uncultured_bacterium_g_Gemmata
OTU61	0	0	0	0	0	0	0	0	0	0	0	0	17	0	0	k__Bacteria; p__Planctomycetes; c__Planctomycetacia; o__Gemmatales; f__Gemmataceae; g__uncultured_bacterium_f_Gemmataceae; s__uncultured_bacterium_f_Gemmataceae
OTU63	0	0	0	0	0	15	0	0	0	0	0	0	0	0	0	k__Bacteria; p__Proteobacteria; c__Gammaproteobacteria; o__Enterobacteriales; f__Enterobacteriaceae; g__Cronobacter; s__Cronobacter_universalis
OTU65	0	0	0	0	0	0	0	4	0	0	0	0	0	0	0	k__Bacteria; p__Firmicutes; c__Clostridia; o__Clostridiales; f__Family_XI; g__Anaerococcus; s__uncultured_bacterium_g_Anaerococcus
OTU66	0	0	0	0	0	0	0	14	0	1	3	0	0	0	0	k__Bacteria; p__Proteobacteria; c__Alphaproteobacteria; o__Rhizobiales; f__Rhizobiaceae; g__Ochrobactrum; s__Ochrobactrum_pseudogrignonense
OTU68	0	0	0	0	0	0	0	6	0	0	0	0	0	0	0	k__Bacteria; p__Firmicutes; c__Bacilli; o__Lactobacillales; f__Streptococcaceae; g__Streptococcus; s__Streptococcus_anginosus
OTU69	0	0	0	0	0	0	0	6	0	0	0	0	0	0	0	k__Bacteria; p__Firmicutes; c__Bacilli; o__Lactobacillales; f__Lactobacillaceae; g__Lactobacillus; s__Lactobacillus_murinus
OTU7	0	0	0	0	0	0	1	76	20	69	25	61	0	34	4	k__Bacteria; p__Tenericutes; c__Mollicutes; o__Mycoplasmatales; f__Mycoplasmataceae; g__Mycoplasma; s__Mycoplasma_sp
OTU70	0	0	0	0	0	0	0	4	0	0	0	0	0	0	0	k__Bacteria; p__Chloroflexi; c__Ktedonobacteria; o__Ktedonobacterales; f__Ktedonobacteraceae; g__FCPS473; s__uncultured_bacterium_g_FCPS473
OTU71	0	0	0	0	0	0	0	2	0	1	0	0	0	0	0	k__Bacteria; p__Firmicutes; c__Bacilli; o__Lactobacillales; f__Lactobacillaceae; g__Pediococcus; s__Pediococcus_pentosaceus
OTU73	0	0	0	0	0	0	0	5	1	2	0	0	0	0	0	k__Bacteria; p__Firmicutes; c__Bacilli; o__Lactobacillales; f__Lactobacillaceae; g__Lactobacillus; s__Lactobacillus_curvatus
OTU78	0	0	0	0	0	0	0	0	0	0	0	3	10	0	0	k__Bacteria; p__Acidobacteria; c__Subgroup_6; o__uncultured_bacterium_c_Subgroup_6; f__uncultured_bacterium_c_Subgroup_6; g__uncultured_bacterium_c_Subgroup_6; s__uncultured_bacterium_c_Subgroup_6
OTU8	0	0	0	0	0	0	326	0	137	0	81	93	0	0	0	k__Bacteria; p__Bacteroidetes; c__Bacteroidia; o__Bacteroidales; f__Bacteroidaceae; g__Bacteroides; s__Bacteroides_ovatus
OTU81	0	0	0	0	0	0	0	0	0	0	0	4	0	0	0	k__Bacteria; p__Bacteroidetes; c__Bacteroidia; o__Bacteroidales; f__F082; g__uncultured_bacterium_f_F082; s__uncultured_bacterium_f_F082
OTU82	0	0	0	0	0	0	0	0	0	0	0	0	9	0	0	k__Bacteria; p__Verrucomicrobia; c__Verrucomicrobiae; o__Pedosphaerales; f__Pedosphaeraceae; g__uncultured_bacterium_f_Pedosphaeraceae; s__uncultured_bacterium_f_Pedosphaeraceae
OTU83	0	0	0	0	0	0	0	0	0	0	1	0	114	0	0	k__Bacteria; p__Verrucomicrobia; c__Verrucomicrobiae; o__Chthoniobacterales; f__Chthoniobacteraceae; g__Candidatus_Udaeobacter; s__uncultured_bacterium_g_Candidatus_Udaeobacter
OTU84	0	0	0	0	0	0	0	0	0	0	0	0	22	0	0	k__Bacteria; p__Rokubacteria; c__NC10; o__Rokubacteriales; f__uncultured_bacterium_o_Rokubacteriales; g__uncultured_bacterium_o_Rokubacteriales; s__uncultured_bacterium_o_Rokubacteriales
OTU85	0	0	0	0	0	0	0	0	0	0	0	0	20	0	0	k__Bacteria; p__Verrucomicrobia; c__Verrucomicrobiae; o__Chthoniobacterales; f__Chthoniobacteraceae; g__Candidatus_Udaeobacter; s__uncultured_bacterium_g_Candidatus_Udaeobacter
OTU86	0	318	1	0	0	0	670	95	956	39	779	748	0	3	1	k__Bacteria; p__Proteobacteria; c__Gammaproteobacteria; o__Enterobacteriales; f__Enterobacteriaceae; g__Citrobacter; s__Citrobacter_koseri
OTU87	0	0	0	0	0	0	4	1	0	0	0	0	0	0	0	k__Bacteria; p__Firmicutes; c__Clostridia; o__Clostridiales; f__Ruminococcaceae; g__Ruminococcaceae_UCG-014; s__uncultured_bacterium_g_Ruminococcaceae_UCG-014
OTU9	0	0	0	0	0	0	145	0	2	0	5	3	0	0	0	k__Bacteria; p__Actinobacteria; c__Actinobacteria; o__Bifidobacteriales; f__Bifidobacteriaceae; g__Bifidobacterium; s__Bifidobacterium_animalis
OTU90	0	0	0	0	0	0	0	23	0	0	0	2	0	0	0	k__Bacteria; p__Firmicutes; c__Clostridia; o__Clostridiales; f__Caloramatoraceae; g__Clostridium; s__Clostridium_saccharobutylicum
OTU91	0	0	1	0	0	0	0	4	0	0	0	0	0	0	0	k__Bacteria; p__Firmicutes; c__Erysipelotrichia; o__Erysipelotrichales; f__Erysipelotrichaceae; g__Faecalibaculum; s__Faecalibaculum_rodentium
OTU93	0	0	1	0	0	0	0	3	0	0	0	0	0	0	0	k__Bacteria; p__Firmicutes; c__Bacilli; o__Lactobacillales; f__Carnobacteriaceae; g__Granulicatella; s__Granulicatella_adiacens
OTU95	0	0	0	0	0	0	0	2	0	0	0	1	0	0	0	k__Bacteria; p__Firmicutes; c__Clostridia; o__Clostridiales; f__Caloramatoraceae; g__Clostridium; s__Clostridium_perfringens
OTU98	0	0	0	0	0	0	0	3	0	0	0	0	0	0	0	k__Bacteria; p__Proteobacteria; c__Alphaproteobacteria; o__Rhizobiales; f__Rhizobiaceae; g__uncultured_bacterium_f_Rhizobiaceae; s__uncultured_bacterium_f_Rhizobiaceae
