# Supplementary material for: Microbial gut diversity in four grasshopper species and its correlation with cellulose digestibility
Source: Front Microbiol. 2022 Nov 10;13:1002532. doi: 10.3389/fmicb.2022.1002532 (PMC9684308; doi:10.3389/fmicb.2022.1002532)
Supplement: Supplementary file 1 [file Data_Sheet_1.zip › Supplementary material/S5 All sample Shannon curve date.xls]

sample	numsampled	Value
CA1	0	0
CA1	125	0.018466
CA1	250	0.018899
CA1	375	0.020631
CA1	500	0.021496
CA1	625	0.021929
CA1	750	0.022362
CA1	875	0.022939
CA1	1000	0.023083
CA1	1125	0.023372
CA1	1250	0.023660
CA1	1375	0.023516
CA1	1500	0.023372
CA1	1625	0.023516
CA1	1750	0.023660
CA1	1875	0.023660
CA1	2000	0.023660
CA2	0	0
CA2	125	1.856749
CA2	250	1.908108
CA2	375	1.928883
CA2	500	1.939126
CA2	625	1.946773
CA2	750	1.952543
CA2	875	1.955429
CA2	1000	1.957593
CA2	1125	1.959036
CA2	1250	1.961777
CA2	1375	1.962642
CA2	1500	1.964085
CA2	1625	1.962931
CA2	1750	1.964085
CA2	1875	1.964229
CA2	2000	1.964662
CA3	0	0
CA3	125	0.338456
CA3	250	0.350719
CA3	375	0.354470
CA3	500	0.355192
CA3	625	0.359087
CA3	750	0.358798
CA3	875	0.359087
CA3	1000	0.360385
CA3	1125	0.362405
CA3	1250	0.362694
CA3	1375	0.364425
CA3	1500	0.364280
CA3	1625	0.365290
CA3	1750	0.365435
CA3	1875	0.366156
CA3	2000	0.366733
GM1	0	0
GM1	125	0.102576
GM1	250	0.110799
GM1	375	0.114839
GM1	500	0.117580
GM1	625	0.119022
GM1	750	0.120754
GM1	875	0.122341
GM1	1000	0.122773
GM1	1125	0.123062
GM1	1250	0.125082
GM1	1375	0.125226
GM1	1500	0.125803
GM1	1625	0.126236
GM1	1750	0.126236
GM1	1875	0.126524
GM1	2000	0.126813
GM2	0	0
GM2	125	0.535817
GM2	250	0.541876
GM2	375	0.544906
GM2	500	0.550388
GM2	625	0.551110
GM2	750	0.551975
GM2	875	0.555005
GM2	1000	0.556303
GM2	1125	0.556592
GM2	1250	0.557457
GM2	1375	0.557457
GM2	1500	0.557890
GM2	1625	0.558467
GM2	1750	0.558756
GM2	1875	0.558179
GM2	2000	0.558323
GM3	0	0
GM3	125	0.157687
GM3	250	0.168651
GM3	375	0.174278
GM3	500	0.178173
GM3	625	0.182068
GM3	750	0.183655
GM3	875	0.186540
GM3	1000	0.188127
GM3	1125	0.189137
GM3	1250	0.189426
GM3	1375	0.190147
GM3	1500	0.191013
GM3	1625	0.191734
GM3	1750	0.192167
GM3	1875	0.192600
GM3	2000	0.192456
OC1	0	0
OC1	125	2.931845
OC1	250	2.966902
OC1	375	2.983638
OC1	500	2.992438
OC1	625	2.998353
OC1	750	3.001527
OC1	875	3.003403
OC1	1000	3.005278
OC1	1125	3.007154
OC1	1250	3.008308
OC1	1375	3.009173
OC1	1500	3.008741
OC1	1625	3.009895
OC1	1750	3.010760
OC1	1875	3.011482
OC1	2000	3.012492
OC2	0	0
OC2	125	2.451283
OC2	250	2.599592
OC2	375	2.655280
OC2	500	2.690482
OC2	625	2.715585
OC2	750	2.732320
OC2	875	2.744583
OC2	1000	2.753383
OC2	1125	2.759443
OC2	1250	2.767522
OC2	1375	2.770552
OC2	1500	2.775601
OC2	1625	2.780073
OC2	1750	2.784690
OC2	1875	2.786277
OC2	2000	2.790461
OC3	0	0
OC3	125	2.540009
OC3	250	2.583001
OC3	375	2.605074
OC3	500	2.617049
OC3	625	2.625272
OC3	750	2.629600
OC3	875	2.631764
OC3	1000	2.634650
OC3	1125	2.637824
OC3	1250	2.639843
OC3	1375	2.641430
OC3	1500	2.641430
OC3	1625	2.643450
OC3	1750	2.644893
OC3	1875	2.646191
OC3	2000	2.647634
OC4	0	0
OC4	125	1.236101
OC4	250	1.282123
OC4	375	1.302177
OC4	500	1.312275
OC4	625	1.321653
OC4	750	1.326558
OC4	875	1.330453
OC4	1000	1.333050
OC4	1125	1.336801
OC4	1250	1.339687
OC4	1375	1.343293
OC4	1500	1.344448
OC4	1625	1.346900
OC4	1750	1.347621
OC4	1875	1.350074
OC4	2000	1.351661
OC5	0	0
OC5	125	2.922467
OC5	250	2.980896
OC5	375	3.007154
OC5	500	3.020571
OC5	625	3.030814
OC5	750	3.037594
OC5	875	3.042644
OC5	1000	3.046251
OC5	1125	3.050290
OC5	1250	3.052887
OC5	1375	3.055772
OC5	1500	3.057504
OC5	1625	3.059091
OC5	1750	3.060678
OC5	1875	3.061543
OC5	2000	3.063707
OC6	0	0
OC6	125	3.279823
OC6	250	3.369270
OC6	375	3.409954
OC6	500	3.434191
OC6	625	3.449195
OC6	750	3.459727
OC6	875	3.466219
OC6	1000	3.472567
OC6	1125	3.475885
OC6	1250	3.478049
OC6	1375	3.481800
OC6	1500	3.483820
OC6	1625	3.486273
OC6	1750	3.488292
OC6	1875	3.490456
OC6	2000	3.492043
PM1	0	0
PM1	125	2.717316
PM1	250	2.848746
PM1	375	2.902414
PM1	500	2.934153
PM1	625	2.953341
PM1	750	2.968778
PM1	875	2.976857
PM1	1000	2.981329
PM1	1125	2.986234
PM1	1250	2.989120
PM1	1375	2.992871
PM1	1500	2.997343
PM1	1625	2.998642
PM1	1750	2.999796
PM1	1875	3.001383
PM1	2000	3.003547
PM2	0	0
PM2	125	0.799253
PM2	250	0.835898
PM2	375	0.846573
PM2	500	0.850613
PM2	625	0.854364
PM2	750	0.857249
PM2	875	0.860423
PM2	1000	0.861289
PM2	1125	0.861722
PM2	1250	0.863597
PM2	1375	0.865328
PM2	1500	0.866771
PM2	1625	0.868070
PM2	1750	0.869224
PM2	1875	0.870666
PM2	2000	0.870666
PM3	0	0
PM3	125	1.113761
PM3	250	1.135545
PM3	375	1.142759
PM3	500	1.146798
PM3	625	1.150982
PM3	750	1.155022
PM3	875	1.156464
PM3	1000	1.159061
PM3	1125	1.160937
PM3	1250	1.161514
PM3	1375	1.162091
PM3	1500	1.162379
PM3	1625	1.162524
PM3	1750	1.163101
PM3	1875	1.164399
PM3	2000	1.164832
