# Supplementary material for: Microbial gut diversity in four grasshopper species and its correlation with cellulose digestibility
Source: Front Microbiol. 2022 Nov 10;13:1002532. doi: 10.3389/fmicb.2022.1002532 (PMC9684308; doi:10.3389/fmicb.2022.1002532)
Supplement: Supplementary file 1 [file Data_Sheet_1.zip › Supplementary material/S8 LEfSe analysis data.xlsx]

## Sheet: biomarker
Column 1: Feature name; The following 4 columns are highest relative abundance among all groups (log-transformed value), corresponding group name, LDA effective size (Default threshold: >4) and P-value (Default threshold: less 0.05) respectively. If the feature was not showing significant difference between any of the groups, the last three columns were left blank. Characterizing features between…
Biomarker	Abundance	Group	LDA	Pvalue
k__Bacteria.p__Proteobacteria.c__Alphaproteobacteria.o__Rhizobiales	3.83182	-	-	-
k__Bacteria.p__Proteobacteria.c__Alphaproteobacteria.o__Rhodobacterales.f__Rhodobacteraceae.g__Marivita.s__Marivita_roseacus	2.69616	-	-	-
k__Bacteria.p__Bacteroidetes.c__Bacteroidia.o__Bacteroidales	5.44097	-	-	-
k__Bacteria.p__Firmicutes.c__Clostridia.o__Clostridiales.f__Caloramatoraceae	3.7631	-	-	-
k__Bacteria.p__Proteobacteria.c__Deltaproteobacteria.o__uncultured_bacterium_c_Deltaproteobacteria.f__uncultured_bacterium_c_Deltaproteobacteria.g__uncultured_bacterium_c_Deltaproteobacteria.s__uncultured_bacterium_c_Deltaproteobacteria	4.08827	-	-	-
k__Bacteria.p__Chloroflexi.c__Ktedonobacteria.o__Ktedonobacterales.f__Ktedonobacteraceae	2.82109	-	-	-
k__Bacteria.p__Firmicutes.c__Bacilli.o__Lactobacillales.f__Streptococcaceae	4.25246	-	-	-
k__Bacteria.p__Firmicutes.c__Clostridia.o__Clostridiales.f__Clostridiaceae_1.g__Clostridium_sensu_stricto_3	3.26043	-	-	-
k__Bacteria.p__Proteobacteria.c__Gammaproteobacteria.o__Enterobacterales.f__Hafniaceae.g__Hafnia.s__Hafnia_alvei	3.12212	-	-	-
k__Bacteria.p__Firmicutes.c__Bacilli.o__Lactobacillales.f__Lactobacillaceae.g__Lactobacillus	4.78841	OCc	4.51797	0.0168802
k__Bacteria.p__Bacteroidetes.c__Bacteroidia.o__Chitinophagales.f__Chitinophagaceae.g__Flavitalea.s__Flavitalea_flava	3.26043	-	-	-
k__Bacteria.p__Proteobacteria.c__Gammaproteobacteria.o__Betaproteobacteriales.f__Hydrogenophilaceae.g__Thiobacillus.s__Thiobacillus_thioparus	2.918	-	-	-
k__Bacteria.p__Rokubacteria.c__NC10	3.93504	-	-	-
k__Bacteria.p__Bacteroidetes.c__Bacteroidia.o__Bacteroidales.f__Muribaculaceae.g__uncultured_bacterium_f_Muribaculaceae.s__uncultured_bacterium_f_Muribaculaceae	4.39513	-	-	-
k__Bacteria.p__Proteobacteria.c__Gammaproteobacteria.o__Betaproteobacteriales.f__Rhodocyclaceae.g__uncultured_bacterium_f_Rhodocyclaceae	3.12212	-	-	-
k__Bacteria.p__Actinobacteria.c__Actinobacteria.o__Propionibacteriales	2.99719	-	-	-
k__Bacteria.p__Bacteroidetes.c__Bacteroidia.o__Chitinophagales.f__Chitinophagaceae.g__Flavitalea	3.63401	-	-	-
k__Bacteria.p__Planctomycetes.c__OM190.o__uncultured_bacterium_c_OM190	3.36516	-	-	-
k__Bacteria.p__Proteobacteria.c__Gammaproteobacteria.o__Betaproteobacteriales.f__Burkholderiaceae.g__Ideonella	2.69616	-	-	-
k__Bacteria.p__Firmicutes.c__Bacilli.o__Lactobacillales.f__Lactobacillaceae	4.79074	OCc	4.48377	0.0168802
k__Bacteria.p__Bacteroidetes.c__Bacteroidia.o__Bacteroidales.f__Dysgonomonadaceae.g__Dysgonomonas.s__Dysgonomonas_termitidis	3.17328	-	-	-
k__Bacteria.p__Proteobacteria.c__Gammaproteobacteria.o__Betaproteobacteriales.f__A21b	3.42315	-	-	-
k__Bacteria.p__Proteobacteria	5.98381	CA	5.36507	0.044547
k__Bacteria.p__Firmicutes.c__Erysipelotrichia.o__Erysipelotrichales.f__Erysipelotrichaceae.g__Faecalibaculum.s__Faecalibaculum_rodentium	2.82109	-	-	-
k__Bacteria.p__Acidobacteria.c__Blastocatellia_Subgroup_4	3.97491	-	-	-
k__Bacteria.p__Proteobacteria.c__Alphaproteobacteria.o__Rhizobiales.f__Xanthobacteraceae	3.17328	-	-	-
k__Bacteria.p__Firmicutes.c__Clostridia.o__Clostridiales.f__Caloramatoraceae.g__Clostridium.s__Clostridium_chartatabidum	2.99719	-	-	-
k__Bacteria.p__Firmicutes.c__Clostridia.o__Clostridiales.f__Caloramatoraceae.g__Clostridium	3.7631	-	-	-
k__Bacteria.p__Proteobacteria.c__Gammaproteobacteria.o__Betaproteobacteriales.f__Nitrosomonadaceae	3.33298	-	-	-
k__Bacteria.p__Proteobacteria.c__Deltaproteobacteria.o__uncultured_bacterium_c_Deltaproteobacteria	4.08827	-	-	-
k__Bacteria.p__Firmicutes.c__Clostridia.o__Clostridiales.f__Family_XI.g__Anaerococcus.s__uncultured_bacterium_g_Anaerococcus	2.82109	-	-	-
k__Bacteria.p__Bacteroidetes.c__Bacteroidia.o__Sphingobacteriales	2.82109	-	-	-
k__Bacteria.p__Proteobacteria.c__Gammaproteobacteria.o__Betaproteobacteriales.f__Hydrogenophilaceae.g__Thiobacillus	2.918	-	-	-
k__Bacteria.p__Acidobacteria.c__Acidobacteriia	2.82109	-	-	-
k__Bacteria.p__Firmicutes.c__Bacilli.o__Bacillales.f__Alicyclobacillaceae.g__Tumebacillus.s__Tumebacillus_soli	2.82109	-	-	-
k__Bacteria.p__Firmicutes.c__Clostridia.o__Clostridiales.f__Peptostreptococcaceae	2.21903	-	-	-
k__Bacteria.p__Firmicutes.c__Bacilli.o__Lactobacillales.f__Enterococcaceae.g__Enterococcus.s__uncultured_bacterium_g_Enterococcus	3.47431	-	-	-
k__Bacteria.p__Verrucomicrobia.c__Verrucomicrobiae.o__Verrucomicrobiales.f__Akkermansiaceae.g__Akkermansia.s__Akkermansia_muciniphila	3.06413	-	-	-
k__Bacteria.p__Tenericutes.c__Mollicutes	4.52439	-	-	-
k__Bacteria.p__Proteobacteria.c__Deltaproteobacteria.o__MBNT15.f__uncultured_bacterium_o_MBNT15.g__uncultured_bacterium_o_MBNT15.s__uncultured_bacterium_o_MBNT15	2.69616	-	-	-
k__Bacteria.p__Firmicutes.c__Clostridia.o__Clostridiales.f__Ruminococcaceae.g__Ruminococcaceae_UCG_014.s__uncultured_bacterium_g_Ruminococcaceae_UCG_014	2.918	-	-	-
k__Bacteria.p__Planctomycetes.c__Planctomycetacia.o__Gemmatales.f__Gemmataceae.g__Gemmata.s__uncultured_bacterium_g_Gemmata	3.6504	-	-	-
k__Bacteria.p__Firmicutes.c__Bacilli.o__Lactobacillales.f__Lactobacillaceae.g__Pediococcus.s__Pediococcus_pentosaceus	2.52006	-	-	-
k__Bacteria.p__Deferribacteres.c__Deferribacteres.o__Deferribacterales	3.06413	-	-	-
k__Bacteria.p__Verrucomicrobia.c__Verrucomicrobiae.o__Chthoniobacterales.f__Chthoniobacteraceae	4.58076	-	-	-
k__Bacteria.p__Acidobacteria.c__Subgroup_5	2.918	-	-	-
k__Bacteria.p__Acidobacteria.c__Subgroup_6	3.52006	-	-	-
k__Bacteria.p__Proteobacteria.c__Deltaproteobacteria	4.0941	-	-	-
k__Bacteria.p__Bacteroidetes.c__Bacteroidia.o__Chitinophagales.f__Chitinophagaceae.g__Ferruginibacter	3.77534	-	-	-
k__Bacteria.p__Proteobacteria.c__Alphaproteobacteria.o__Sphingomonadales	3.72418	-	-	-
k__Bacteria.p__Bacteroidetes.c__Bacteroidia.o__Bacteroidales.f__Muribaculaceae	4.39513	-	-	-
k__Bacteria.p__Proteobacteria.c__Gammaproteobacteria.o__Enterobacteriales.f__Enterobacteriaceae.g__Enterobacter	5.97983	-	-	-
k__Bacteria.p__Firmicutes.c__Bacilli.o__Lactobacillales.f__Lactobacillaceae.g__Lactobacillus.s__Lactobacillus_oryzae	3.49779	-	-	-
k__Bacteria.p__Bacteroidetes.c__Bacteroidia.o__Bacteroidales.f__Bacteroidaceae.g__Bacteroides.s__Bacteroides_ovatus	4.98545	-	-	-
k__Bacteria.p__Firmicutes.c__Bacilli.o__Lactobacillales.f__Enterococcaceae.g__Enterococcus.s__Enterococcus_faecalis	3.59925	-	-	-
k__Bacteria.p__Epsilonbacteraeota.c__Campylobacteria.o__Campylobacterales.f__Helicobacteraceae	4.93336	-	-	-
k__Bacteria.p__Proteobacteria.c__Gammaproteobacteria.o__Enterobacterales.f__Hafniaceae.g__Hafnia	3.12212	-	-	-
k__Bacteria.p__Proteobacteria.c__Gammaproteobacteria.o__Enterobacteriales.f__Enterobacteriaceae.g__Salmonella	2.69616	-	-	-
k__Bacteria.p__Armatimonadetes.c__Chthonomonadetes.o__Chthonomonadales.f__Chthonomonadaceae.g__Chthonomonas	2.99719	-	-	-
k__Bacteria.p__Proteobacteria.c__Gammaproteobacteria.o__Betaproteobacteriales.f__Burkholderiaceae	3.7104	-	-	-
k__Bacteria.p__Firmicutes.c__Bacilli.o__Lactobacillales.f__Lactobacillaceae.g__Lactobacillus.s__Lactobacillus_murinus	2.99719	-	-	-
k__Bacteria.p__Proteobacteria.c__Gammaproteobacteria.o__Betaproteobacteriales.f__Burkholderiaceae.g__Sphaerotilus.s__Sphaerotilus_montanus	2.69616	-	-	-
k__Bacteria.p__Bacteroidetes	5.44409	-	-	-
k__Bacteria.p__Chloroflexi.c__Anaerolineae	2.918	-	-	-
k__Bacteria.p__Firmicutes.c__Erysipelotrichia.o__Erysipelotrichales.f__Erysipelotrichaceae.g__Dubosiella	2.99719	-	-	-
k__Bacteria.p__Bacteroidetes.c__Bacteroidia.o__Sphingobacteriales.f__Lentimicrobiaceae.g__uncultured_bacterium_f_Lentimicrobiaceae	2.82109	-	-	-
k__Bacteria.p__Chloroflexi.c__Anaerolineae.o__SBR1031.f__A4b.g__uncultured_bacterium_f_A4b.s__uncultured_bacterium_f_A4b	2.918	-	-	-
k__Bacteria.p__Verrucomicrobia.c__Verrucomicrobiae.o__Verrucomicrobiales	3.06413	-	-	-
k__Bacteria.p__Proteobacteria.c__Gammaproteobacteria.o__Enterobacteriales.f__Enterobacteriaceae.g__Providencia	2.21903	-	-	-
k__Bacteria.p__Deferribacteres.c__Deferribacteres	3.06413	-	-	-
k__Bacteria.p__Proteobacteria.c__Deltaproteobacteria.o__uncultured_bacterium_c_Deltaproteobacteria.f__uncultured_bacterium_c_Deltaproteobacteria	4.08827	-	-	-
k__Bacteria.p__Proteobacteria.c__Gammaproteobacteria.o__Xanthomonadales.f__Rhodanobacteraceae.g__Rhodanobacter.s__Rhodanobacter_denitrificans	2.99719	-	-	-
k__Bacteria.p__Proteobacteria.c__Gammaproteobacteria.o__Betaproteobacteriales.f__Burkholderiaceae.g__Curvibacter.s__Curvibacter_fontanus	3.42315	-	-	-
k__Bacteria.p__Verrucomicrobia.c__Verrucomicrobiae.o__Pedosphaerales.f__Pedosphaeraceae.g__uncultured_bacterium_f_Pedosphaeraceae.s__uncultured_bacterium_f_Pedosphaeraceae	3.17328	-	-	-
k__Bacteria.p__Bacteroidetes.c__Bacteroidia.o__Bacteroidales.f__SB_5.g__uncultured_bacterium_f_SB_5.s__uncultured_bacterium_f_SB_5	2.21903	-	-	-
k__Bacteria.p__Acidobacteria.c__Blastocatellia_Subgroup_4.o__Pyrinomonadales.f__Pyrinomonadaceae.g__RB41	3.92661	-	-	-
k__Bacteria.p__Actinobacteria.c__Actinobacteria.o__Propionibacteriales.f__Propionibacteriaceae.g__Cutibacterium.s__Cutibacterium_acnes	2.99719	-	-	-
k__Bacteria.p__Acidobacteria.c__Blastocatellia_Subgroup_4.o__11_24	2.99719	-	-	-
k__Bacteria.p__Chloroflexi.c__Anaerolineae.o__SBR1031.f__A4b	2.918	-	-	-
k__Bacteria.p__Proteobacteria.c__Gammaproteobacteria.o__Betaproteobacteriales.f__Burkholderiaceae.g__Ideonella.s__Ideonella_dechloratans	2.69616	-	-	-
k__Bacteria.p__Firmicutes.c__Bacilli.o__Lactobacillales.f__Lactobacillaceae.g__Lactobacillus.s__Lactobacillus_acetotolerans	3.54125	-	-	0.0418349
k__Bacteria.p__Firmicutes.c__Bacilli.o__Lactobacillales.f__Lactobacillaceae.g__Lactobacillus.s__Lactobacillus_crispatus	2.99719	-	-	-
k__Bacteria.p__Acidobacteria.c__Blastocatellia_Subgroup_4.o__Pyrinomonadales	3.92661	-	-	-
k__Bacteria.p__Proteobacteria.c__Gammaproteobacteria.o__Betaproteobacteriales.f__Nitrosomonadaceae.g__MND1	3.33298	-	-	-
k__Bacteria.p__Firmicutes.c__Bacilli.o__Lactobacillales.f__Streptococcaceae.g__Lactococcus.s__Lactococcus_garvieae	4.21467	-	-	-
k__Bacteria.p__Acidobacteria.c__Acidobacteriia.o__Acidobacteriales	2.82109	-	-	-
k__Bacteria.p__Proteobacteria.c__Gammaproteobacteria.o__Pseudomonadales.f__Moraxellaceae.g__Acinetobacter.s__Acinetobacter_bereziniae	3.36516	CA	4.37188	0.0337556
k__Bacteria.p__Proteobacteria.c__Gammaproteobacteria.o__Enterobacteriales.f__Enterobacteriaceae.g__Serratia.s__Serratia_marcescens	3.79882	-	-	-
k__Bacteria.p__Bacteroidetes.c__Bacteroidia.o__Chitinophagales	4.38339	-	-	-
k__Bacteria.p__Proteobacteria.c__Gammaproteobacteria.o__Pseudomonadales	4.34289	-	-	-
k__Bacteria.p__Proteobacteria.c__Alphaproteobacteria.o__Rhodobacterales.f__Rhodobacteraceae.g__Marivita	2.69616	-	-	-
k__Bacteria.p__Firmicutes.c__Bacilli.o__Lactobacillales.f__Carnobacteriaceae.g__Granulicatella	2.69616	-	-	-
k__Bacteria.p__Actinobacteria.c__Actinobacteria.o__Bifidobacteriales.f__Bifidobacteriaceae.g__Bifidobacterium	4.38635	-	-	-
k__Bacteria.p__Proteobacteria.c__Alphaproteobacteria.o__Rickettsiales.f__Rickettsiaceae.g__Rickettsia	2.69616	-	-	-
k__Bacteria.p__Cyanobacteria.c__Oxyphotobacteria.o__Chloroplast.f__uncultured_bacterium_o_Chloroplast.g__uncultured_bacterium_o_Chloroplast.s__uncultured_bacterium_o_Chloroplast	3.54125	-	-	0.0290407
k__Bacteria.p__Proteobacteria.c__Gammaproteobacteria.o__Betaproteobacteriales.f__Rhodocyclaceae	3.47431	-	-	-
k__Bacteria.p__Proteobacteria.c__Alphaproteobacteria.o__Acetobacterales.f__Acetobacteraceae.g__Acetobacter.s__Acetobacter_pasteurianus	2.21903	-	-	-
k__Bacteria.p__Proteobacteria.c__Gammaproteobacteria.o__Pseudomonadales.f__Moraxellaceae.g__Acinetobacter	4.33961	-	-	-
k__Bacteria.p__Proteobacteria.c__Gammaproteobacteria.o__Pseudomonadales.f__Moraxellaceae.g__Acinetobacter.s__Acinetobacter_pittii	4.23187	-	-	-
k__Bacteria.p__Proteobacteria.c__Deltaproteobacteria.o__Desulfuromonadales	2.82109	-	-	-
k__Bacteria.p__Proteobacteria.c__Gammaproteobacteria.o__Enterobacterales.f__Hafniaceae	3.12212	-	-	-
k__Bacteria.p__Actinobacteria.c__Actinobacteria.o__Micrococcales.f__Micrococcaceae	2.82109	-	-	-
k__Bacteria.p__Proteobacteria.c__Gammaproteobacteria.o__Enterobacteriales.f__Enterobacteriaceae.g__Citrobacter.s__Citrobacter_koseri	5.45482	OCc	5.18291	0.0362725
k__Bacteria.p__Deferribacteres.c__Deferribacteres.o__Deferribacterales.f__Deferribacteraceae.g__Mucispirillum	3.06413	-	-	-
k__Bacteria.p__Firmicutes.c__Clostridia.o__Clostridiales.f__Family_XI.g__Peptoniphilus.s__uncultured_bacterium_g_Peptoniphilus	2.69616	-	-	-
k__Bacteria.p__Proteobacteria.c__Gammaproteobacteria.o__Betaproteobacteriales.f__Burkholderiaceae.g__Ralstonia	3.12212	-	-	-
k__Bacteria.p__Bacteroidetes.c__Bacteroidia	5.44409	-	-	-
k__Bacteria.p__Proteobacteria.c__Gammaproteobacteria.o__Betaproteobacteriales.f__A21b.g__uncultured_bacterium_f_A21b	3.42315	-	-	-
k__Bacteria.p__Firmicutes.c__Bacilli.o__Lactobacillales.f__Lactobacillaceae.g__Lactobacillus.s__Lactobacillus_buchneri	2.82109	-	-	-
k__Bacteria.p__Bacteroidetes.c__Bacteroidia.o__Bacteroidales.f__uncultured_bacterium_o_Bacteroidales.g__uncultured_bacterium_o_Bacteroidales.s__uncultured_bacterium_o_Bacteroidales	2.82109	-	-	-
k__Bacteria.p__Firmicutes.c__Clostridia.o__Clostridiales.f__Ruminococcaceae.g__Ruminococcaceae_UCG_005	2.918	-	-	-
k__Bacteria.p__Armatimonadetes.c__Chthonomonadetes.o__Chthonomonadales.f__Chthonomonadaceae	2.99719	-	-	-
k__Bacteria.p__Verrucomicrobia.c__Verrucomicrobiae.o__Verrucomicrobiales.f__Akkermansiaceae	3.06413	-	-	-
k__Bacteria.p__Firmicutes.c__Bacilli.o__Lactobacillales.f__Leuconostocaceae	2.21903	-	-	-
k__Bacteria.p__Proteobacteria.c__Alphaproteobacteria.o__Rhizobiales.f__Rhizobiaceae.g__Mesorhizobium	3.21903	-	-	-
k__Bacteria.p__Firmicutes.c__Bacilli.o__Lactobacillales.f__Lactobacillaceae.g__Pediococcus	2.52006	-	-	-
k__Bacteria.p__Firmicutes.c__Bacilli.o__Bacillales.f__Staphylococcaceae.g__Staphylococcus	3.73755	-	-	-
k__Bacteria.p__Proteobacteria.c__Deltaproteobacteria.o__Desulfuromonadales.f__Geobacteraceae.g__Geobacter	2.82109	-	-	-
k__Bacteria.p__Firmicutes.c__Clostridia.o__Clostridiales.f__Lachnospiraceae.g__Lachnospiraceae_NK4A136_group	2.99719	-	-	-
k__Bacteria.p__Verrucomicrobia.c__Verrucomicrobiae.o__Pedosphaerales.f__Pedosphaeraceae.g__uncultured_bacterium_f_Pedosphaeraceae	3.17328	-	-	-
k__Bacteria.p__Proteobacteria.c__Alphaproteobacteria.o__Rhodobacterales.f__Rhodobacteraceae.g__Phaeobacter	2.82109	-	-	-
k__Bacteria.p__Actinobacteria	4.42855	-	-	-
k__Bacteria.p__Acidobacteria.c__Blastocatellia_Subgroup_4.o__11_24.f__uncultured_bacterium_o_11_24.g__uncultured_bacterium_o_11_24.s__uncultured_bacterium_o_11_24	2.99719	-	-	-
k__Bacteria.p__Bacteroidetes.c__Bacteroidia.o__Bacteroidales.f__Bacteroidaceae.g__Bacteroides.s__Bacteroides_thetaiotaomicron	4.72554	-	-	-
k__Bacteria.p__Bacteroidetes.c__Bacteroidia.o__Bacteroidales.f__Dysgonomonadaceae	3.17328	-	-	-
k__Bacteria.p__Bacteroidetes.c__Bacteroidia.o__Sphingobacteriales.f__Lentimicrobiaceae	2.82109	-	-	-
k__Bacteria.p__Acidobacteria.c__Aminicenantia.o__Aminicenantales.f__uncultured_bacterium_o_Aminicenantales.g__uncultured_bacterium_o_Aminicenantales	2.21903	-	-	-
k__Bacteria.p__Proteobacteria.c__Alphaproteobacteria.o__Rhodobacterales.f__Rhodobacteraceae	3.06413	-	-	-
k__Bacteria.p__Epsilonbacteraeota	4.93336	-	-	-
k__Bacteria.p__Proteobacteria.c__Gammaproteobacteria.o__Xanthomonadales.f__Rhodanobacteraceae	2.99719	-	-	-
k__Bacteria.p__Cyanobacteria.c__Oxyphotobacteria.o__Chloroplast.f__uncultured_bacterium_o_Chloroplast.g__uncultured_bacterium_o_Chloroplast	3.54125	-	-	0.0290407
k__Bacteria.p__Firmicutes	4.93084	OCc	4.63023	0.0345761
k__Bacteria.p__Actinobacteria.c__Actinobacteria.o__Micrococcales.f__Micrococcaceae.g__Pseudarthrobacter	2.82109	-	-	-
k__Bacteria.p__Actinobacteria.c__Actinobacteria	4.42855	-	-	-
k__Bacteria.p__Chloroflexi.c__Ktedonobacteria.o__Ktedonobacterales.f__Ktedonobacteraceae.g__FCPS473	2.82109	-	-	-
k__Bacteria.p__Firmicutes.c__Clostridia.o__Clostridiales.f__Ruminococcaceae.g__Caproiciproducens	2.69616	-	-	-
k__Bacteria.p__Proteobacteria.c__Alphaproteobacteria.o__Rickettsiales.f__Rickettsiaceae.g__Rickettsia.s__Rickettsia_sibirica	2.69616	-	-	-
k__Bacteria.p__Bacteroidetes.c__Bacteroidia.o__Chitinophagales.f__uncultured_bacterium_o_Chitinophagales.g__uncultured_bacterium_o_Chitinophagales.s__uncultured_bacterium_o_Chitinophagales	3.17328	-	-	-
k__Bacteria.p__Acidobacteria.c__Aminicenantia	2.21903	-	-	-
k__Bacteria.p__Proteobacteria.c__Alphaproteobacteria.o__Rickettsiales.f__Rickettsiaceae	2.69616	-	-	-
k__Bacteria.p__Chloroflexi.c__Ktedonobacteria.o__Ktedonobacterales	2.82109	-	-	-
k__Bacteria.p__Cyanobacteria.c__Oxyphotobacteria.o__Chloroplast	3.54125	-	-	0.0290407
k__Bacteria.p__Bacteroidetes.c__Bacteroidia.o__Flavobacteriales.f__Weeksellaceae	2.21903	-	-	-
k__Bacteria.p__Firmicutes.c__Clostridia.o__Clostridiales.f__Peptostreptococcaceae.g__Romboutsia	2.21903	-	-	-
k__Bacteria.p__Proteobacteria.c__Gammaproteobacteria.o__Betaproteobacteriales.f__Rhodocyclaceae.g__Dechloromonas.s__Dechloromonas_hortensis	3.21903	-	-	-
k__Bacteria.p__Planctomycetes.c__OM190.o__uncultured_bacterium_c_OM190.f__uncultured_bacterium_c_OM190.g__uncultured_bacterium_c_OM190	3.36516	-	-	-
k__Bacteria.p__Epsilonbacteraeota.c__Campylobacteria.o__Campylobacterales.f__Helicobacteraceae.g__Helicobacter	4.93336	-	-	-
k__Bacteria.p__Firmicutes.c__Clostridia.o__Clostridiales.f__Clostridiaceae_1.g__Clostridium_sensu_stricto_3.s__uncultured_bacterium_g_Clostridium_sensu_stricto_3	3.26043	-	-	-
k__Bacteria.p__Rokubacteria.c__NC10.o__Rokubacteriales.f__uncultured_bacterium_o_Rokubacteriales.g__uncultured_bacterium_o_Rokubacteriales.s__uncultured_bacterium_o_Rokubacteriales	3.93504	-	-	-
k__Bacteria.p__Firmicutes.c__Bacilli.o__Bacillales.f__Staphylococcaceae.g__Staphylococcus.s__Staphylococcus_sciuri	3.73755	-	-	-
k__Bacteria.p__Firmicutes.c__Clostridia.o__Clostridiales.f__Family_XI.g__Peptoniphilus	2.69616	-	-	-
k__Bacteria.p__Chloroflexi.c__Anaerolineae.o__SBR1031	2.918	-	-	-
k__Bacteria.p__Proteobacteria.c__Gammaproteobacteria.o__Enterobacteriales.f__Enterobacteriaceae.g__Providencia.s__Providencia_rettgeri	2.21903	-	-	-
k__Bacteria.p__Cyanobacteria.c__Oxyphotobacteria.o__Chloroplast.f__uncultured_bacterium_o_Chloroplast	3.54125	-	-	0.0290407
k__Bacteria.p__Bacteroidetes.c__Bacteroidia.o__Bacteroidales.f__F082.g__uncultured_bacterium_f_F082	2.82109	-	-	-
k__Bacteria.p__Planctomycetes	4.03858	-	-	-
k__Bacteria.p__Bacteroidetes.c__Bacteroidia.o__Sphingobacteriales.f__Lentimicrobiaceae.g__uncultured_bacterium_f_Lentimicrobiaceae.s__uncultured_bacterium_f_Lentimicrobiaceae	2.82109	-	-	-
k__Bacteria.p__Proteobacteria.c__Deltaproteobacteria.o__Desulfuromonadales.f__Geobacteraceae	2.82109	-	-	-
k__Bacteria.p__Firmicutes.c__Clostridia.o__Clostridiales.f__Caloramatoraceae.g__Clostridium.s__Clostridium_guangxiense	2.82109	-	-	-
k__Bacteria.p__Firmicutes.c__Bacilli.o__Lactobacillales.f__Lactobacillaceae.g__Lactobacillus.s__Lactobacillus_plantarum	4.51789	OCc	4.30458	0.0156436
k__Bacteria.p__Cyanobacteria.c__Oxyphotobacteria	3.54125	-	-	0.0290407
k__Bacteria.p__Proteobacteria.c__Alphaproteobacteria.o__Rhizobiales.f__Rhizobiaceae.g__Ochrobactrum	3.36516	-	-	-
k__Bacteria.p__Firmicutes.c__Clostridia.o__Clostridiales.f__Clostridiaceae_1.g__Candidatus_Arthromitus.s__uncultured_bacterium_g_Candidatus_Arthromitus	2.82109	-	-	-
k__Bacteria.p__Bacteroidetes.c__Bacteroidia.o__Flavobacteriales.f__Flavobacteriaceae.g__Lutibacter.s__Lutibacter_sp	2.21903	-	-	-
k__Bacteria.p__Proteobacteria.c__Alphaproteobacteria.o__Dongiales.f__Dongiaceae.g__Dongia.s__uncultured_bacterium_g_Dongia	3.21903	-	-	-
k__Bacteria.p__Firmicutes.c__Bacilli.o__Lactobacillales.f__Streptococcaceae.g__Streptococcus.s__Streptococcus_anginosus	2.99719	-	-	-
k__Bacteria.p__Firmicutes.c__Bacilli.o__Bacillales.f__Alicyclobacillaceae.g__Tumebacillus	2.82109	-	-	-
k__Bacteria.p__Planctomycetes.c__Planctomycetacia.o__Gemmatales.f__Gemmataceae.g__uncultured_bacterium_f_Gemmataceae.s__uncultured_bacterium_f_Gemmataceae	3.61697	-	-	-
k__Bacteria.p__Acidobacteria	4.13285	-	-	-
k__Bacteria.p__Proteobacteria.c__Alphaproteobacteria.o__Acetobacterales	2.21903	-	-	-
k__Bacteria.p__Proteobacteria.c__Gammaproteobacteria.o__Enterobacteriales.f__Enterobacteriaceae.g__Serratia	3.79882	-	-	-
k__Bacteria.p__Bacteroidetes.c__Bacteroidia.o__Chitinophagales.f__Chitinophagaceae.g__uncultured_bacterium_f_Chitinophagaceae.s__uncultured_bacterium_f_Chitinophagaceae	3.52006	-	-	-
k__Bacteria.p__Bacteroidetes.c__Bacteroidia.o__Flavobacteriales.f__Weeksellaceae.g__Elizabethkingia	2.21903	-	-	-
k__Bacteria.p__Bacteroidetes.c__Bacteroidia.o__Bacteroidetes_VC2_1_Bac22.f__bacterium_enrichment_culture_clone_AOM_SR_B35.g__uncultured_bacterium_f_bacterium_enrichment_culture_clone_AOM_SR_B35	2.918	-	-	-
k__Bacteria.p__Firmicutes.c__Bacilli.o__Lactobacillales.f__Leuconostocaceae.g__Leuconostoc.s__Leuconostoc_mesenteroides	2.21903	-	-	-
k__Bacteria.p__Firmicutes.c__Clostridia.o__Clostridiales.f__Ruminococcaceae.g__Ruminococcaceae_UCG_005.s__uncultured_bacterium_g_Ruminococcaceae_UCG_005	2.918	-	-	-
k__Bacteria.p__Proteobacteria.c__Alphaproteobacteria.o__Rhizobiales.f__Rhizobiaceae	3.83182	-	-	-
k__Bacteria.p__Firmicutes.c__Bacilli.o__Lactobacillales.f__Lactobacillaceae.g__Lactobacillus.s__Lactobacillus_panis	3.49779	-	-	-
k__Bacteria.p__Nitrospirae.c__Nitrospira.o__Nitrospirales.f__Nitrospiraceae.g__Nitrospira.s__Nitrospira_japonica	3.29822	-	-	-
k__Bacteria.p__Bacteroidetes.c__Bacteroidia.o__Chitinophagales.f__Chitinophagaceae.g__Terrimonas	3.9594	-	-	-
k__Bacteria.p__Firmicutes.c__Erysipelotrichia.o__Erysipelotrichales.f__Erysipelotrichaceae.g__Erysipelotrichaceae_UCG_002	2.82109	-	-	-
k__Bacteria.p__Chloroflexi.c__Ktedonobacteria.o__Ktedonobacterales.f__Ktedonobacteraceae.g__FCPS473.s__uncultured_bacterium_g_FCPS473	2.82109	-	-	-
k__Bacteria.p__Proteobacteria.c__Alphaproteobacteria.o__Rickettsiales	2.69616	-	-	-
k__Bacteria.p__Verrucomicrobia.c__Verrucomicrobiae.o__Chthoniobacterales.f__Chthoniobacteraceae.g__Candidatus_Udaeobacter	4.58076	-	-	-
k__Bacteria.p__Proteobacteria.c__Gammaproteobacteria.o__Arenicellales.f__Arenicellaceae.g__uncultured_bacterium_f_Arenicellaceae.s__uncultured_bacterium_f_Arenicellaceae	2.52006	-	-	-
k__Bacteria.p__Bacteroidetes.c__Bacteroidia.o__Bacteroidales.f__Bacteroidaceae.g__Bacteroides.s__Bacteroides_uniformis	4.7104	-	-	-
k__Bacteria.p__Proteobacteria.c__Gammaproteobacteria.o__Betaproteobacteriales.f__Burkholderiaceae.g__uncultured_bacterium_f_Burkholderiaceae.s__uncultured_bacterium_f_Burkholderiaceae	3.06413	-	-	-
k__Bacteria.p__Proteobacteria.c__Gammaproteobacteria.o__Betaproteobacteriales.f__Nitrosomonadaceae.g__MND1.s__uncultured_bacterium_g_MND1	3.33298	-	-	-
k__Bacteria.p__Proteobacteria.c__Gammaproteobacteria.o__Arenicellales	2.52006	-	-	-
k__Bacteria.p__Proteobacteria.c__Gammaproteobacteria.o__Enterobacteriales.f__Enterobacteriaceae.g__Pantoea.s__Pantoea_agglomerans	5.52266	PM	5.16168	0.0447008
k__Bacteria.p__Firmicutes.c__Clostridia.o__Clostridiales.f__Lachnospiraceae	2.99719	-	-	-
k__Bacteria.p__Verrucomicrobia.c__Verrucomicrobiae.o__Pedosphaerales	3.17328	-	-	-
k__Bacteria.p__Firmicutes.c__Bacilli.o__Bacillales.f__Staphylococcaceae	3.73755	-	-	-
k__Bacteria.p__Proteobacteria.c__Gammaproteobacteria.o__Enterobacteriales.f__Enterobacteriaceae.g__Enterobacter.s__Enterobacter_cloacae	5.97983	-	-	-
k__Bacteria.p__Bacteroidetes.c__Bacteroidia.o__Bacteroidales.f__Rikenellaceae.g__Alistipes	2.82109	-	-	-
k__Bacteria.p__Acidobacteria.c__Blastocatellia_Subgroup_4.o__11_24.f__uncultured_bacterium_o_11_24.g__uncultured_bacterium_o_11_24	2.99719	-	-	-
k__Bacteria.p__Proteobacteria.c__Gammaproteobacteria.o__Betaproteobacteriales.f__Burkholderiaceae.g__Ralstonia.s__Ralstonia_pickettii	3.12212	-	-	-
k__Bacteria.p__Bacteroidetes.c__Bacteroidia.o__Flavobacteriales.f__Flavobacteriaceae.g__Lutibacter	2.21903	-	-	-
k__Bacteria.p__Bacteroidetes.c__Bacteroidia.o__Bacteroidales.f__F082	2.82109	-	-	-
k__Bacteria.p__Proteobacteria.c__Deltaproteobacteria.o__uncultured_bacterium_c_Deltaproteobacteria.f__uncultured_bacterium_c_Deltaproteobacteria.g__uncultured_bacterium_c_Deltaproteobacteria	4.08827	-	-	-
k__Bacteria.p__Bacteroidetes.c__Bacteroidia.o__Flavobacteriales.f__Flavobacteriaceae	2.21903	-	-	-
k__Bacteria.p__Firmicutes.c__Erysipelotrichia	3.36516	-	-	-
k__Bacteria.p__Acidobacteria.c__Aminicenantia.o__Aminicenantales	2.21903	-	-	-
k__Bacteria.p__Actinobacteria.c__Actinobacteria.o__Bifidobacteriales.f__Bifidobacteriaceae.g__Aeriscardovia	2.99719	-	-	-
k__Bacteria.p__Acidobacteria.c__Subgroup_5.o__uncultured_bacterium_c_Subgroup_5	2.918	-	-	-
k__Bacteria.p__Epsilonbacteraeota.c__Campylobacteria.o__Campylobacterales	4.93336	-	-	-
k__Bacteria.p__Epsilonbacteraeota.c__Campylobacteria	4.93336	-	-	-
k__Bacteria.p__Firmicutes.c__Bacilli.o__Lactobacillales.f__Leuconostocaceae.g__Leuconostoc	2.21903	-	-	-
k__Bacteria.p__Bacteroidetes.c__Bacteroidia.o__Bacteroidales.f__Rikenellaceae.g__Rikenellaceae_RC9_gut_group.s__uncultured_bacterium_g_Rikenellaceae_RC9_gut_group	2.52006	-	-	-
k__Bacteria.p__Planctomycetes.c__OM190	3.36516	-	-	-
k__Bacteria.p__Acidobacteria.c__Subgroup_6.o__uncultured_bacterium_c_Subgroup_6.f__uncultured_bacterium_c_Subgroup_6.g__uncultured_bacterium_c_Subgroup_6.s__uncultured_bacterium_c_Subgroup_6	3.52006	-	-	-
k__Bacteria.p__Bacteroidetes.c__Bacteroidia.o__Bacteroidales.f__Muribaculaceae.g__uncultured_bacterium_f_Muribaculaceae	4.39513	-	-	-
k__Bacteria.p__Bacteroidetes.c__Bacteroidia.o__Chitinophagales.f__Chitinophagaceae.g__Ferruginibacter.s__uncultured_bacterium_g_Ferruginibacter	3.77534	-	-	-
k__Bacteria.p__Firmicutes.c__Bacilli.o__Lactobacillales.f__Carnobacteriaceae.g__Granulicatella.s__Granulicatella_adiacens	2.69616	-	-	-
k__Bacteria.p__Nitrospirae.c__Nitrospira	3.61697	-	-	-
k__Bacteria.p__Acidobacteria.c__Acidobacteriia.o__Acidobacteriales.f__uncultured_bacterium_o_Acidobacteriales	2.82109	-	-	-
k__Bacteria.p__Proteobacteria.c__Alphaproteobacteria.o__Sphingomonadales.f__Sphingomonadaceae.g__Sphingomonas	3.72418	-	-	-
k__Bacteria.p__Bacteroidetes.c__Bacteroidia.o__Chitinophagales.f__Chitinophagaceae.g__Terrimonas.s__uncultured_bacterium_g_Terrimonas	3.66619	-	-	-
k__Bacteria.p__Firmicutes.c__Clostridia.o__Clostridiales.f__Clostridiaceae_1.g__Candidatus_Arthromitus	2.82109	-	-	-
k__Bacteria.p__Firmicutes.c__Clostridia.o__Clostridiales.f__Family_XI	3.06413	-	-	-
k__Bacteria.p__Verrucomicrobia.c__Verrucomicrobiae.o__Chthoniobacterales.f__Chthoniobacteraceae.g__Candidatus_Udaeobacter.s__uncultured_bacterium_g_Candidatus_Udaeobacter	4.58076	-	-	-
k__Bacteria.p__Firmicutes.c__Bacilli.o__Lactobacillales.f__Lactobacillaceae.g__Lactobacillus.s__Lactobacillus_coleohominis	2.82109	-	-	-
k__Bacteria.p__Actinobacteria.c__Actinobacteria.o__Bifidobacteriales.f__Bifidobacteriaceae.g__Aeriscardovia.s__uncultured_bacterium_g_Aeriscardovia	2.99719	-	-	-
k__Bacteria.p__Proteobacteria.c__Gammaproteobacteria.o__Enterobacteriales.f__Enterobacteriaceae.g__Cronobacter.s__Cronobacter_universalis	3.39513	-	-	-
k__Bacteria.p__Proteobacteria.c__Deltaproteobacteria.o__MBNT15	2.69616	-	-	-
k__Bacteria.p__Proteobacteria.c__Gammaproteobacteria.o__Betaproteobacteriales.f__Rhodocyclaceae.g__uncultured_bacterium_f_Rhodocyclaceae.s__uncultured_bacterium_f_Rhodocyclaceae	3.12212	-	-	-
k__Bacteria.p__Proteobacteria.c__Gammaproteobacteria.o__Betaproteobacteriales.f__Burkholderiaceae.g__Hydrogenophaga	2.52006	-	-	-
k__Bacteria.p__Nitrospirae.c__Nitrospira.o__Nitrospirales.f__Nitrospiraceae.g__Nitrospira	3.61697	-	-	-
k__Bacteria.p__Bacteroidetes.c__Bacteroidia.o__Chitinophagales.f__Chitinophagaceae	4.35576	-	-	-
k__Bacteria.p__Verrucomicrobia.c__Verrucomicrobiae	4.59743	-	-	-
k__Bacteria.p__Proteobacteria.c__Gammaproteobacteria.o__Enterobacteriales.f__Enterobacteriaceae.g__Cronobacter	3.39513	-	-	-
k__Bacteria.p__Proteobacteria.c__Alphaproteobacteria.o__Dongiales	3.21903	-	-	-
k__Bacteria.p__Bacteroidetes.c__Bacteroidia.o__Bacteroidales.f__uncultured_bacterium_o_Bacteroidales	2.82109	-	-	-
k__Bacteria.p__Proteobacteria.c__Deltaproteobacteria.o__Desulfuromonadales.f__Geobacteraceae.g__Geobacter.s__Geobacter_psychrophilus	2.82109	-	-	-
k__Bacteria.p__Bacteroidetes.c__Bacteroidia.o__Bacteroidales.f__F082.g__uncultured_bacterium_f_F082.s__uncultured_bacterium_f_F082	2.82109	-	-	-
k__Bacteria.p__Proteobacteria.c__Alphaproteobacteria.o__Rhizobiales.f__Rhizobiaceae.g__uncultured_bacterium_f_Rhizobiaceae	2.69616	-	-	-
k__Bacteria.p__Proteobacteria.c__Gammaproteobacteria.o__Pseudomonadales.f__Moraxellaceae.g__Acinetobacter.s__Acinetobacter_calcoaceticus	2.918	-	-	-
k__Bacteria.p__Actinobacteria.c__Actinobacteria.o__Micrococcales.f__Micrococcaceae.g__Pseudarthrobacter.s__Pseudarthrobacter_chlorophenolicus	2.82109	-	-	-
k__Bacteria.p__Actinobacteria.c__Actinobacteria.o__Bifidobacteriales.f__Bifidobacteriaceae	4.40373	OCc	4.32356	0.0261779
k__Bacteria.p__Proteobacteria.c__Gammaproteobacteria.o__Betaproteobacteriales	3.94331	-	-	-
k__Bacteria.p__Firmicutes.c__Clostridia.o__Clostridiales.f__Family_XVIII.g__Symbiobacterium	3.12212	-	-	-
k__Bacteria.p__Actinobacteria.c__Actinobacteria.o__Bifidobacteriales	4.40373	OCc	4.26439	0.0261779
k__Bacteria.p__Bacteroidetes.c__Bacteroidia.o__Bacteroidales.f__SB_5.g__uncultured_bacterium_f_SB_5	2.21903	-	-	-
k__Bacteria.p__Nitrospirae.c__Nitrospira.o__Nitrospirales.f__Nitrospiraceae	3.61697	-	-	-
k__Bacteria.p__Bacteroidetes.c__Bacteroidia.o__Bacteroidales.f__uncultured_bacterium_o_Bacteroidales.g__uncultured_bacterium_o_Bacteroidales	2.82109	-	-	-
k__Bacteria.p__Proteobacteria.c__Gammaproteobacteria.o__Enterobacteriales.f__Enterobacteriaceae.g__Citrobacter	5.45482	OCc	5.1851	0.0362725
k__Bacteria.p__Firmicutes.c__Clostridia.o__Clostridiales.f__Ruminococcaceae.g__Anaerotruncus.s__Anaerotruncus_sp	2.918	-	-	-
k__Bacteria.p__Proteobacteria.c__Deltaproteobacteria.o__MBNT15.f__uncultured_bacterium_o_MBNT15.g__uncultured_bacterium_o_MBNT15	2.69616	-	-	-
k__Bacteria.p__Proteobacteria.c__Alphaproteobacteria.o__Rhizobiales.f__Rhizobiaceae.g__Rhizobium	3.59925	-	-	-
k__Bacteria.p__Bacteroidetes.c__Bacteroidia.o__Bacteroidales.f__SB_5	2.21903	-	-	-
k__Bacteria.p__Planctomycetes.c__Planctomycetacia.o__Gemmatales.f__Gemmataceae.g__uncultured_bacterium_f_Gemmataceae	3.61697	-	-	-
k__Bacteria.p__Tenericutes	4.52439	-	-	-
k__Bacteria.p__Proteobacteria.c__Alphaproteobacteria.o__Rhizobiales.f__Rhizobiaceae.g__Rhizobium.s__Rhizobium_sp	3.59925	-	-	-
k__Bacteria.p__Proteobacteria.c__Gammaproteobacteria.o__Arenicellales.f__Arenicellaceae.g__uncultured_bacterium_f_Arenicellaceae	2.52006	-	-	-
k__Bacteria.p__Verrucomicrobia.c__Verrucomicrobiae.o__Pedosphaerales.f__Pedosphaeraceae	3.17328	-	-	-
k__Bacteria.p__Firmicutes.c__Clostridia.o__Clostridiales.f__Family_XVIII	3.12212	-	-	-
k__Bacteria.p__Epsilonbacteraeota.c__Campylobacteria.o__Campylobacterales.f__Helicobacteraceae.g__Helicobacter.s__uncultured_bacterium_g_Helicobacter	4.93336	-	-	-
k__Bacteria.p__Bacteroidetes.c__Bacteroidia.o__Bacteroidales.f__Bacteroidaceae.g__Bacteroides.s__uncultured_bacterium_g_Bacteroides	2.99719	-	-	-
k__Bacteria.p__Armatimonadetes.c__Chthonomonadetes	2.99719	-	-	-
k__Bacteria.p__Bacteroidetes.c__Bacteroidia.o__Bacteroidales.f__Dysgonomonadaceae.g__Dysgonomonas	3.17328	-	-	-
k__Bacteria.p__Proteobacteria.c__Alphaproteobacteria.o__Sphingomonadales.f__Sphingomonadaceae.g__Sphingomonas.s__Sphingomonas_jaspsi	3.72418	-	-	-
k__Bacteria.p__Deferribacteres.c__Deferribacteres.o__Deferribacterales.f__Deferribacteraceae	3.06413	-	-	-
k__Bacteria.p__Firmicutes.c__Bacilli.o__Lactobacillales.f__Enterococcaceae	3.84228	-	-	-
k__Bacteria.p__Bacteroidetes.c__Bacteroidia.o__Chitinophagales.f__uncultured_bacterium_o_Chitinophagales	3.17328	-	-	-
k__Bacteria.p__Proteobacteria.c__Gammaproteobacteria.o__Betaproteobacteriales.f__Burkholderiaceae.g__Hydrogenophaga.s__Hydrogenophaga_caeni	2.52006	-	-	-
k__Bacteria.p__Firmicutes.c__Clostridia.o__Clostridiales.f__Ruminococcaceae.g__Anaerotruncus	2.918	-	-	-
k__Bacteria.p__Proteobacteria.c__Gammaproteobacteria.o__Pseudomonadales.f__Moraxellaceae.g__Acinetobacter.s__Acinetobacter_gerneri	3.33298	-	-	-
k__Bacteria.p__Bacteroidetes.c__Bacteroidia.o__Flavobacteriales.f__Weeksellaceae.g__Elizabethkingia.s__uncultured_bacterium_g_Elizabethkingia	2.21903	-	-	-
k__Bacteria.p__Chloroflexi.c__Ktedonobacteria	2.82109	-	-	-
k__Bacteria.p__Actinobacteria.c__Actinobacteria.o__Bifidobacteriales.f__Bifidobacteriaceae.g__Bifidobacterium.s__Bifidobacterium_animalis	4.38635	-	-	-
k__Bacteria.p__Bacteroidetes.c__Bacteroidia.o__Chitinophagales.f__uncultured_bacterium_o_Chitinophagales.g__uncultured_bacterium_o_Chitinophagales	3.17328	-	-	-
k__Bacteria.p__Rokubacteria.c__NC10.o__Rokubacteriales.f__uncultured_bacterium_o_Rokubacteriales.g__uncultured_bacterium_o_Rokubacteriales	3.93504	-	-	-
k__Bacteria.p__Bacteroidetes.c__Bacteroidia.o__Bacteroidales.f__Bacteroidaceae	5.39973	-	-	-
k__Bacteria.p__Bacteroidetes.c__Bacteroidia.o__Bacteroidales.f__Bacteroidaceae.g__Bacteroides	5.39973	-	-	-
k__Bacteria.p__Proteobacteria.c__Gammaproteobacteria.o__Betaproteobacteriales.f__Burkholderiaceae.g__Sphaerotilus	2.69616	-	-	-
k__Bacteria.p__Proteobacteria.c__Gammaproteobacteria.o__Enterobacteriales.f__Enterobacteriaceae	5.98201	GM	5.35712	0.044547
k__Bacteria.p__Bacteroidetes.c__Bacteroidia.o__Chitinophagales.f__Chitinophagaceae.g__Flavitalea.s__uncultured_bacterium_g_Flavitalea	3.39513	-	-	-
k__Bacteria.p__Acidobacteria.c__Subgroup_6.o__uncultured_bacterium_c_Subgroup_6.f__uncultured_bacterium_c_Subgroup_6.g__uncultured_bacterium_c_Subgroup_6	3.52006	-	-	-
k__Bacteria.p__Firmicutes.c__Clostridia.o__Clostridiales.f__Lachnospiraceae.g__Lachnospiraceae_NK4A136_group.s__uncultured_bacterium_g_Lachnospiraceae_NK4A136_group	2.99719	-	-	-
k__Bacteria.p__Rokubacteria	3.93504	-	-	-
k__Bacteria.p__Acidobacteria.c__Subgroup_5.o__uncultured_bacterium_c_Subgroup_5.f__uncultured_bacterium_c_Subgroup_5.g__uncultured_bacterium_c_Subgroup_5	2.918	-	-	-
k__Bacteria.p__Proteobacteria.c__Alphaproteobacteria	4.01143	-	-	-
k__Bacteria.p__Tenericutes.c__Mollicutes.o__Entomoplasmatales.f__Spiroplasmataceae	4.52439	GM	4.26776	0.0184326
k__Bacteria.p__Tenericutes.c__Mollicutes.o__Entomoplasmatales.f__Spiroplasmataceae.g__Spiroplasma	4.52439	GM	4.22775	0.0184326
k__Bacteria.p__Firmicutes.c__Bacilli.o__Lactobacillales.f__Lactobacillaceae.g__Lactobacillus.s__uncultured_bacterium_g_Lactobacillus	3.12212	-	-	-
k__Bacteria.p__Chloroflexi.c__Anaerolineae.o__SBR1031.f__A4b.g__uncultured_bacterium_f_A4b	2.918	-	-	-
k__Bacteria.p__Proteobacteria.c__Alphaproteobacteria.o__Acetobacterales.f__Acetobacteraceae	2.21903	-	-	-
k__Bacteria.p__Bacteroidetes.c__Bacteroidia.o__Bacteroidales.f__Bacteroidaceae.g__Bacteroides.s__Bacteroides_caccae	4.82756	-	-	-
k__Bacteria.p__Tenericutes.c__Mollicutes.o__Mycoplasmatales.f__Mycoplasmataceae.g__Mycoplasma	4.40937	OCb	4.08135	0.033053
k__Bacteria.p__Firmicutes.c__Clostridia.o__Clostridiales	4.15353	-	-	0.0249485
k__Bacteria.p__Bacteroidetes.c__Bacteroidia.o__Bacteroidales.f__Bacteroidaceae.g__Bacteroides.s__Bacteroides_vulgatus	4.03858	-	-	-
k__Bacteria.p__Proteobacteria.c__Gammaproteobacteria.o__Enterobacteriales.f__Enterobacteriaceae.g__Proteus	2.69616	-	-	-
k__Bacteria.p__Actinobacteria.c__Actinobacteria.o__Propionibacteriales.f__Propionibacteriaceae.g__Cutibacterium	2.99719	-	-	-
k__Bacteria.p__Verrucomicrobia.c__Verrucomicrobiae.o__Verrucomicrobiales.f__Akkermansiaceae.g__Akkermansia	3.06413	-	-	-
k__Bacteria.p__Proteobacteria.c__Gammaproteobacteria.o__Betaproteobacteriales.f__Rhodocyclaceae.g__Dechloromonas	3.21903	-	-	-
k__Bacteria.p__Proteobacteria.c__Gammaproteobacteria.o__Betaproteobacteriales.f__A21b.g__uncultured_bacterium_f_A21b.s__uncultured_bacterium_f_A21b	3.42315	-	-	-
k__Bacteria.p__Proteobacteria.c__Gammaproteobacteria.o__Xanthomonadales	2.99719	-	-	-
k__Bacteria.p__Proteobacteria.c__Gammaproteobacteria.o__Enterobacteriales.f__Enterobacteriaceae.g__Serratia.s__Serratia_proteamaculans	3.49779	OCb	4.06823	0.0369477
k__Bacteria.p__Verrucomicrobia.c__Verrucomicrobiae.o__Chthoniobacterales	4.58076	-	-	-
k__Bacteria.p__Firmicutes.c__Bacilli.o__Lactobacillales.f__Streptococcaceae.g__Lactococcus	4.21467	-	-	-
k__Bacteria.p__Proteobacteria.c__Gammaproteobacteria.o__Enterobacteriales.f__Enterobacteriaceae.g__Proteus.s__Proteus_vulgaris	2.69616	-	-	-
k__Bacteria.p__Firmicutes.c__Clostridia.o__Clostridiales.f__Ruminococcaceae.g__Caproiciproducens.s__uncultured_bacterium_g_Caproiciproducens	2.69616	-	-	-
k__Bacteria.p__Acidobacteria.c__Blastocatellia_Subgroup_4.o__Pyrinomonadales.f__Pyrinomonadaceae	3.92661	-	-	-
k__Bacteria.p__Tenericutes.c__Mollicutes.o__Entomoplasmatales	4.52439	GM	4.26892	0.0184326
k__Bacteria.p__Firmicutes.c__Erysipelotrichia.o__Erysipelotrichales.f__Erysipelotrichaceae	3.36516	-	-	-
k__Bacteria.p__Bacteroidetes.c__Bacteroidia.o__Bacteroidetes_VC2_1_Bac22.f__bacterium_enrichment_culture_clone_AOM_SR_B35.g__uncultured_bacterium_f_bacterium_enrichment_culture_clone_AOM_SR_B35.s__uncultured_bacterium_f_bacterium_enrichment_culture_clone_AOM_SR_B35	2.918	-	-	-
k__Bacteria.p__Proteobacteria.c__Gammaproteobacteria.o__Xanthomonadales.f__Rhodanobacteraceae.g__Rhodanobacter	2.99719	-	-	-
k__Bacteria.p__Firmicutes.c__Clostridia.o__Clostridiales.f__Ruminococcaceae	3.39513	-	-	0.0283096
k__Bacteria.p__Planctomycetes.c__Planctomycetacia.o__Gemmatales	3.93504	-	-	-
k__Bacteria.p__Firmicutes.c__Clostridia.o__Clostridiales.f__Family_XVIII.g__Symbiobacterium.s__uncultured_bacterium_g_Symbiobacterium	3.12212	-	-	-
k__Bacteria.p__Nitrospirae	3.61697	-	-	-
k__Bacteria.p__Actinobacteria.c__Actinobacteria.o__Micrococcales	2.82109	-	-	-
k__Bacteria.p__Firmicutes.c__Bacilli.o__Lactobacillales.f__Streptococcaceae.g__Lactococcus.s__Lactococcus_lactis	3.56146	-	-	-
k__Bacteria.p__Cyanobacteria	3.54125	-	-	0.0290407
k__Bacteria.p__Tenericutes.c__Mollicutes.o__Entomoplasmatales.f__Spiroplasmataceae.g__Spiroplasma.s__Spiroplasma_melliferum	4.52439	GM	4.28851	0.0184326
k__Bacteria.p__Firmicutes.c__Clostridia.o__Clostridiales.f__Clostridiaceae_1	3.39513	-	-	-
k__Bacteria.p__Firmicutes.c__Bacilli.o__Lactobacillales	4.8297	OCc	4.54645	0.0438736
k__Bacteria.p__Proteobacteria.c__Gammaproteobacteria.o__Enterobacteriales.f__Enterobacteriaceae.g__Escherichia_Shigella.s__uncultured_bacterium_g_Escherichia_Shigella	4.43652	-	-	-
k__Bacteria.p__Firmicutes.c__Clostridia	4.15353	-	-	0.0249485
k__Bacteria.p__Firmicutes.c__Bacilli.o__Lactobacillales.f__Lactobacillaceae.g__Lactobacillus.s__Lactobacillus_iners	2.918	-	-	-
k__Bacteria.p__Rokubacteria.c__NC10.o__Rokubacteriales.f__uncultured_bacterium_o_Rokubacteriales	3.93504	-	-	-
k__Bacteria.p__Firmicutes.c__Bacilli.o__Lactobacillales.f__Lactobacillaceae.g__Lactobacillus.s__Lactobacillus_brevis	4.07637	-	-	0.0445665
k__Bacteria.p__Acidobacteria.c__Acidobacteriia.o__Acidobacteriales.f__uncultured_bacterium_o_Acidobacteriales.g__uncultured_bacterium_o_Acidobacteriales.s__uncultured_bacterium_o_Acidobacteriales	2.82109	-	-	-
k__Bacteria.p__Verrucomicrobia	4.59743	-	-	-
k__Bacteria.p__Planctomycetes.c__Planctomycetacia	3.93504	-	-	-
k__Bacteria.p__Firmicutes.c__Bacilli.o__Lactobacillales.f__Lactobacillaceae.g__Lactobacillus.s__Lactobacillus_timonensis	2.52006	-	-	-
k__Bacteria.p__Firmicutes.c__Erysipelotrichia.o__Erysipelotrichales.f__Erysipelotrichaceae.g__Erysipelotrichaceae_UCG_002.s__uncultured_bacterium_g_Erysipelotrichaceae_UCG_002	2.82109	-	-	-
k__Bacteria.p__Acidobacteria.c__Blastocatellia_Subgroup_4.o__Pyrinomonadales.f__Pyrinomonadaceae.g__RB41.s__uncultured_bacterium_g_RB41	3.92661	-	-	-
k__Bacteria.p__Planctomycetes.c__Planctomycetacia.o__Gemmatales.f__Gemmataceae.g__Gemmata	3.6504	-	-	-
k__Bacteria.p__Firmicutes.c__Bacilli.o__Lactobacillales.f__Lactobacillaceae.g__Lactobacillus.s__Lactobacillus_taiwanensis	4.11113	OCc	4.02747	0.00815338
k__Bacteria.p__Proteobacteria.c__Alphaproteobacteria.o__Sphingomonadales.f__Sphingomonadaceae	3.72418	-	-	-
k__Bacteria.p__Proteobacteria.c__Alphaproteobacteria.o__Rhizobiales.f__Xanthobacteraceae.g__Pseudolabrys.s__uncultured_bacterium_g_Pseudolabrys	3.17328	-	-	-
k__Bacteria.p__Acidobacteria.c__Aminicenantia.o__Aminicenantales.f__uncultured_bacterium_o_Aminicenantales	2.21903	-	-	-
k__Bacteria.p__Planctomycetes.c__OM190.o__uncultured_bacterium_c_OM190.f__uncultured_bacterium_c_OM190.g__uncultured_bacterium_c_OM190.s__uncultured_bacterium_c_OM190	3.36516	-	-	-
k__Bacteria.p__Bacteroidetes.c__Bacteroidia.o__Bacteroidales.f__Rikenellaceae.g__Rikenellaceae_RC9_gut_group	2.52006	-	-	-
k__Bacteria.p__Bacteroidetes.c__Bacteroidia.o__Bacteroidales.f__Rikenellaceae	2.99719	-	-	-
k__Bacteria.p__Armatimonadetes.c__Chthonomonadetes.o__Chthonomonadales	2.99719	-	-	-
k__Bacteria.p__Firmicutes.c__Erysipelotrichia.o__Erysipelotrichales	3.36516	-	-	-
k__Bacteria.p__Nitrospirae.c__Nitrospira.o__Nitrospirales.f__Nitrospiraceae.g__Nitrospira.s__uncultured_bacterium_g_Nitrospira	3.33298	-	-	-
k__Bacteria.p__Actinobacteria.c__Actinobacteria.o__Propionibacteriales.f__Propionibacteriaceae	2.99719	-	-	-
k__Bacteria.p__Proteobacteria.c__Gammaproteobacteria.o__Betaproteobacteriales.f__Hydrogenophilaceae	2.918	-	-	-
k__Bacteria.p__Deferribacteres.c__Deferribacteres.o__Deferribacterales.f__Deferribacteraceae.g__Mucispirillum.s__Mucispirillum_sp	3.06413	-	-	-
k__Bacteria.p__Firmicutes.c__Clostridia.o__Clostridiales.f__Peptostreptococcaceae.g__Romboutsia.s__Romboutsia_ilealis	2.21903	-	-	-
k__Bacteria.p__Firmicutes.c__Bacilli.o__Lactobacillales.f__Lactobacillaceae.g__Lactobacillus.s__Lactobacillus_pontis	3.33298	-	-	-
k__Bacteria.p__Proteobacteria.c__Gammaproteobacteria.o__Enterobacteriales.f__Enterobacteriaceae.g__Pantoea	5.52266	PM	5.16196	0.0447008
k__Bacteria.p__Proteobacteria.c__Gammaproteobacteria.o__Betaproteobacteriales.f__Burkholderiaceae.g__Curvibacter	3.42315	-	-	-
k__Bacteria.p__Proteobacteria.c__Gammaproteobacteria.o__Betaproteobacteriales.f__Burkholderiaceae.g__uncultured_bacterium_f_Burkholderiaceae	3.06413	-	-	-
k__Bacteria.p__Firmicutes.c__Bacilli.o__Bacillales	3.73755	-	-	-
k__Bacteria.p__Proteobacteria.c__Alphaproteobacteria.o__Dongiales.f__Dongiaceae	3.21903	-	-	-
k__Bacteria.p__Deferribacteres	3.06413	-	-	-
k__Bacteria.p__Planctomycetes.c__Planctomycetacia.o__Gemmatales.f__Gemmataceae	3.93504	-	-	-
k__Bacteria.p__Tenericutes.c__Mollicutes.o__Mycoplasmatales.f__Mycoplasmataceae	4.40937	OCb	4.08864	0.033053
k__Bacteria.p__Acidobacteria.c__Subgroup_5.o__uncultured_bacterium_c_Subgroup_5.f__uncultured_bacterium_c_Subgroup_5	2.918	-	-	-
k__Bacteria.p__Proteobacteria.c__Gammaproteobacteria.o__Enterobacterales	3.12212	-	-	-
k__Bacteria.p__Bacteroidetes.c__Bacteroidia.o__Chitinophagales.f__Chitinophagaceae.g__Terrimonas.s__Terrimonas_sp	3.6504	-	-	-
k__Bacteria.p__Firmicutes.c__Bacilli	4.83708	OCc	4.52658	0.0438736
k__Bacteria.p__Proteobacteria.c__Gammaproteobacteria.o__Pseudomonadales.f__Pseudomonadaceae.g__Pseudomonas	2.21903	-	-	-
k__Bacteria.p__Acidobacteria.c__Subgroup_6.o__uncultured_bacterium_c_Subgroup_6	3.52006	-	-	-
k__Bacteria.p__Firmicutes.c__Erysipelotrichia.o__Erysipelotrichales.f__Erysipelotrichaceae.g__Dubosiella.s__uncultured_bacterium_g_Dubosiella	2.99719	-	-	-
k__Bacteria.p__Rokubacteria.c__NC10.o__Rokubacteriales	3.93504	-	-	-
k__Bacteria.p__Firmicutes.c__Bacilli.o__Lactobacillales.f__Lactobacillaceae.g__Lactobacillus.s__Lactobacillus_sp	3.12212	OCb	4.37303	0.0270094
k__Bacteria.p__Proteobacteria.c__Alphaproteobacteria.o__Rhizobiales.f__Rhizobiaceae.g__uncultured_bacterium_f_Rhizobiaceae.s__uncultured_bacterium_f_Rhizobiaceae	2.69616	-	-	-
k__Bacteria.p__Proteobacteria.c__Deltaproteobacteria.o__MBNT15.f__uncultured_bacterium_o_MBNT15	2.69616	-	-	-
k__Bacteria.p__Proteobacteria.c__Gammaproteobacteria.o__Arenicellales.f__Arenicellaceae	2.52006	-	-	-
k__Bacteria.p__Bacteroidetes.c__Bacteroidia.o__Bacteroidetes_VC2_1_Bac22	2.918	-	-	-
k__Bacteria.p__Proteobacteria.c__Gammaproteobacteria.o__Pseudomonadales.f__Moraxellaceae	4.33961	-	-	-
k__Bacteria.p__Firmicutes.c__Bacilli.o__Lactobacillales.f__Streptococcaceae.g__Streptococcus	3.17328	-	-	-
k__Bacteria.p__Tenericutes.c__Mollicutes.o__Mycoplasmatales.f__Mycoplasmataceae.g__Mycoplasma.s__Mycoplasma_sp	4.40937	OCb	4.092	0.033053
k__Bacteria.p__Firmicutes.c__Bacilli.o__Lactobacillales.f__Streptococcaceae.g__Streptococcus.s__Streptococcus_pseudopneumoniae	3.17328	CA	4.27214	0.032373
k__Bacteria.p__Acidobacteria.c__Aminicenantia.o__Aminicenantales.f__uncultured_bacterium_o_Aminicenantales.g__uncultured_bacterium_o_Aminicenantales.s__uncultured_bacterium_o_Aminicenantales	2.21903	-	-	-
k__Bacteria.p__Firmicutes.c__Bacilli.o__Lactobacillales.f__Lactobacillaceae.g__Lactobacillus.s__Lactobacillus_curvatus	2.99719	-	-	-
k__Bacteria.p__Armatimonadetes	2.99719	-	-	-
k__Bacteria.p__Firmicutes.c__Clostridia.o__Clostridiales.f__Family_XI.g__Anaerococcus	2.82109	-	-	-
k__Bacteria.p__Proteobacteria.c__Gammaproteobacteria.o__Enterobacteriales.f__Enterobacteriaceae.g__Salmonella.s__uncultured_bacterium_g_Salmonella	2.69616	-	-	-
k__Bacteria.p__Firmicutes.c__Erysipelotrichia.o__Erysipelotrichales.f__Erysipelotrichaceae.g__Faecalibaculum	2.82109	-	-	-
k__Bacteria.p__Nitrospirae.c__Nitrospira.o__Nitrospirales	3.61697	-	-	-
k__Bacteria.p__Proteobacteria.c__Alphaproteobacteria.o__Rhodobacterales.f__Rhodobacteraceae.g__Phaeobacter.s__Phaeobacter_italicus	2.82109	-	-	-
k__Bacteria.p__Firmicutes.c__Clostridia.o__Clostridiales.f__Caloramatoraceae.g__Clostridium.s__Clostridium_perfringens	2.52006	-	-	-
k__Bacteria.p__Proteobacteria.c__Gammaproteobacteria	5.98336	CA	5.37235	0.044547
k__Bacteria.p__Firmicutes.c__Bacilli.o__Lactobacillales.f__Carnobacteriaceae	2.69616	-	-	-
k__Bacteria.p__Proteobacteria.c__Alphaproteobacteria.o__Rhizobiales.f__Rhizobiaceae.g__Mesorhizobium.s__Mesorhizobium_metallidurans	3.21903	-	-	-
k__Bacteria.p__Firmicutes.c__Bacilli.o__Bacillales.f__Alicyclobacillaceae	2.82109	-	-	-
k__Bacteria.p__Proteobacteria.c__Alphaproteobacteria.o__Rhizobiales.f__Xanthobacteraceae.g__Pseudolabrys	3.17328	-	-	-
k__Bacteria.p__Firmicutes.c__Clostridia.o__Clostridiales.f__Ruminococcaceae.g__Ruminococcaceae_UCG_014	2.918	-	-	-
k__Bacteria.p__Proteobacteria.c__Gammaproteobacteria.o__Pseudomonadales.f__Pseudomonadaceae	2.21903	-	-	-
k__Bacteria.p__Acidobacteria.c__Subgroup_5.o__uncultured_bacterium_c_Subgroup_5.f__uncultured_bacterium_c_Subgroup_5.g__uncultured_bacterium_c_Subgroup_5.s__uncultured_bacterium_c_Subgroup_5	2.918	-	-	-
k__Bacteria.p__Tenericutes.c__Mollicutes.o__Mycoplasmatales	4.40937	OCb	4.08382	0.033053
k__Bacteria.p__Proteobacteria.c__Gammaproteobacteria.o__Enterobacteriales.f__Enterobacteriaceae.g__Escherichia_Shigella	4.43652	-	-	-
k__Bacteria.p__Proteobacteria.c__Alphaproteobacteria.o__Dongiales.f__Dongiaceae.g__Dongia	3.21903	-	-	-
k__Bacteria.p__Armatimonadetes.c__Chthonomonadetes.o__Chthonomonadales.f__Chthonomonadaceae.g__Chthonomonas.s__uncultured_bacterium_g_Chthonomonas	2.99719	-	-	-
k__Bacteria.p__Proteobacteria.c__Alphaproteobacteria.o__Rhodobacterales	3.06413	-	-	-
k__Bacteria.p__Proteobacteria.c__Gammaproteobacteria.o__Pseudomonadales.f__Pseudomonadaceae.g__Pseudomonas.s__Pseudomonas_aeruginosa	2.21903	-	-	-
k__Bacteria.p__Firmicutes.c__Bacilli.o__Lactobacillales.f__Enterococcaceae.g__Enterococcus	3.84228	-	-	-
k__Bacteria.p__Proteobacteria.c__Gammaproteobacteria.o__Enterobacteriales	5.98201	GM	5.37106	0.044547
k__Bacteria.p__Bacteroidetes.c__Bacteroidia.o__Flavobacteriales	2.52006	-	-	-
k__Bacteria.p__Chloroflexi	3.17328	-	-	-
k__Bacteria.p__Acidobacteria.c__Blastocatellia_Subgroup_4.o__11_24.f__uncultured_bacterium_o_11_24	2.99719	-	-	-
k__Bacteria.p__Proteobacteria.c__Alphaproteobacteria.o__Rhizobiales.f__Rhizobiaceae.g__Ochrobactrum.s__Ochrobactrum_pseudogrignonense	3.36516	-	-	-
k__Bacteria.p__Proteobacteria.c__Alphaproteobacteria.o__Acetobacterales.f__Acetobacteraceae.g__Acetobacter	2.21903	-	-	-
k__Bacteria.p__Bacteroidetes.c__Bacteroidia.o__Bacteroidetes_VC2_1_Bac22.f__bacterium_enrichment_culture_clone_AOM_SR_B35	2.918	-	-	-
k__Bacteria.p__Acidobacteria.c__Subgroup_6.o__uncultured_bacterium_c_Subgroup_6.f__uncultured_bacterium_c_Subgroup_6	3.52006	-	-	-
k__Bacteria.p__Firmicutes.c__Clostridia.o__Clostridiales.f__Caloramatoraceae.g__Clostridium.s__Clostridium_saccharobutylicum	3.58076	-	-	-
k__Bacteria.p__Acidobacteria.c__Acidobacteriia.o__Acidobacteriales.f__uncultured_bacterium_o_Acidobacteriales.g__uncultured_bacterium_o_Acidobacteriales	2.82109	-	-	-
k__Bacteria.p__Planctomycetes.c__OM190.o__uncultured_bacterium_c_OM190.f__uncultured_bacterium_c_OM190	3.36516	-	-	-
k__Bacteria.p__Bacteroidetes.c__Bacteroidia.o__Chitinophagales.f__Chitinophagaceae.g__uncultured_bacterium_f_Chitinophagaceae	3.52006	-	-	-
k__Bacteria.p__Bacteroidetes.c__Bacteroidia.o__Bacteroidales.f__Rikenellaceae.g__Alistipes.s__uncultured_bacterium_g_Alistipes	2.82109	-	-	-
