# Supplementary material for: Microbial gut diversity in four grasshopper species and its correlation with cellulose digestibility
Source: Front Microbiol. 2022 Nov 10;13:1002532. doi: 10.3389/fmicb.2022.1002532 (PMC9684308; doi:10.3389/fmicb.2022.1002532)
Supplement: Supplementary file 1 [file Data_Sheet_1.zip › Supplementary material/S9 Functional prediction of Clusters of Orthologous Groups of proteins (COG).xlsx]

## Sheet: COG.class2.barplot
Class2	PM	OCc	GM	CA	OCb
Amino acid transport and metabolism	0.0975967	0.089653	0.0954692	0.0953422	0.091295
Carbohydrate transport and metabolism	0.085619	0.0935435	0.0937857	0.0915781	0.0898492
Cell cycle control, cell division, chromosome partitioning	0.0104754	0.0105027	0.0100575	0.00981761	0.0106283
Cell motility	0.0226284	0.0145105	0.0252403	0.0251634	0.0179874
Cell wall/membrane/envelope biogenesis	0.0631404	0.0717675	0.0596768	0.0592326	0.0707631
Chromatin structure and dynamics	0.000125629	2.13901e-05	9.14055e-06	1.28387e-05	8.85378e-06
Coenzyme transport and metabolism	0.0448942	0.0454863	0.0420753	0.0424937	0.0457057
Cytoskeleton	0	8.39862e-07	4.06072e-07	0	1.46798e-07
Defense mechanisms	0.0146563	0.0215223	0.0137727	0.0133298	0.0196155
Energy production and conversion	0.0585877	0.0597729	0.0593737	0.0604009	0.0599306
Extracellular structures	0	7.86459e-06	0	1.91456e-06	7.06547e-06
Function unknown	0.0898502	0.078699	0.094307	0.095417	0.0810874
General function prediction only	0.112222	0.117637	0.110614	0.111151	0.11497
Inorganic ion transport and metabolism	0.0595171	0.0587401	0.0618209	0.0622645	0.0596775
Intracellular trafficking, secretion, and vesicular transport	0.0274364	0.0232621	0.0285613	0.0287783	0.025182
Lipid transport and metabolism	0.0282457	0.0277308	0.0251622	0.0263632	0.0273384
Nucleotide transport and metabolism	0.0246517	0.0291543	0.0221296	0.0225105	0.0280066
Posttranslational modification, protein turnover, chaperones	0.0375682	0.0326752	0.0362895	0.0363503	0.0343106
RNA processing and modification	0.000228138	0.000123995	0.000260759	0.000286161	0.000145563
Replication, recombination and repair	0.0425584	0.0497071	0.043531	0.0428706	0.0484293
Secondary metabolites biosynthesis, transport and catabolism	0.0178142	0.0137493	0.0177064	0.0181924	0.0144194
Signal transduction mechanisms	0.0410216	0.0372917	0.0423396	0.0414734	0.0379582
Transcription	0.0634996	0.0586473	0.0656599	0.0650296	0.0581204
Translation, ribosomal structure and biogenesis	0.0576634	0.0657935	0.0521569	0.0519399	0.0645638
